# Supplementary material for: Comparative analysis of farmer practices and high yield experiments: Farmers could get more maize yield from maize-soybean relay intercropping through high density cultivation of maize
Source: Front Plant Sci. 2022 Nov 15;13:1031024. doi: 10.3389/fpls.2022.1031024 (PMC9706207; doi:10.3389/fpls.2022.1031024)
Supplement: Supplementary file 2 [file Table_2.xlsx]

## Sheet: 2016
2016	Address	Name	Age	Number of households	Number of people engaged in agricultural labour	Educational level	Crop planting area（×667 m2）	Maize yield (kg/667m2)	Planting patterns	Tillage methods	Planting density（Plants/667m2）	Time of sowing	Time of harvest	N fertilizer (kg/667 m2)	P fertilizer (kg/667 m2)	K fertilizer (kg/667 m2)	Organic fertilizer (kg/667 m2)	Soil type
1	仁寿县珠嘉乡园山村	朱文斌	68	6	2	Elementary school	20	360	Intercropping	Rotary tillage	3000	43184	43311	16.813	7.7	6.09		Clay soil
2	仁寿县珠嘉乡园山村	朱仕文	70	7	2	Elementary school	18	380	Intercropping	Rotary tillage	3000	43184	43319	16.606	6.8	8.22		Clay soil
3	仁寿县珠嘉乡园山村	罗伙明	64	3	2	Elementary school	35	457	Intercropping	Rotary tillage	3200	43195	43322	10.35	6.3	4.32		Clay soil
4	仁寿县珠嘉乡园山村	朱金河	65	6	2	Junior high school	5.5	490	Intercropping	Rotary tillage	3600	43179	43302	15.64	9.3	6.66		Clay soil
5	仁寿县珠嘉乡园山村	熊明周	52	5	2	Junior high school	35	514	Intercropping	Rotary tillage	3400	43184	43301	14.214	8.3	8.4		Clay soil
6	仁寿县珠嘉乡园山村	舒长明	62	5	2	Elementary school	31	420	Intercropping	Rotary tillage	3300	43181	43302	20.562	5.95	2.208		Clay soil
7	仁寿县珠嘉乡园山村	朱德君	72	7	4	Elementary school	7	460	Intercropping	Rotary tillage	2900	43179	43309	19.711	7	4.8		Clay soil
8	仁寿县珠嘉乡园山村	朱永树	70	7	2	Junior high school	3	550	Intercropping	Rotary tillage	2900	43174	43291	13.57	8.65	2.4		Clay soil
9	仁寿县珠嘉乡园山村	杨正清	65	6	2	Elementary school	19	500	Intercropping	Rotary tillage	3200	43175	43309	19.964	5.9	9.6		Clay soil
10	仁寿县珠嘉乡园山村	刘能辉	47	7	2	Junior high school	38	400	Intercropping	Rotary tillage	3200	43218	43338	20	5.6	3.84		Clay soil
1	仁寿县珠嘉乡黑虎村	文泽军	62	4	2	Elementary school	2	450	Intercropping	Plough tillage	3000	43193	43309	23.8	8.2	6.36		Clay soil
2	仁寿县珠嘉乡黑虎村	袁秀英	45	4	2	Elementary school	4	420	Intercropping	No-tillage	2800	43177	43310	14.674	8.8	5.1		Clay soil
3	仁寿县珠嘉乡黑虎村	周子华	58	4	1	High School	1.5	600	Intercropping	No-tillage	2800	43195	43315	23	6	9		Clay soil
4	仁寿县珠嘉乡黑虎村	廖中成	60	3	2	Elementary school	2	400	Intercropping	Plough tillage	3000	43193	43317	13.8	7.8	10.8		Clay soil
5	仁寿县珠嘉乡黑虎村	廖中君	64	5	2	Junior high school	2	400	Intercropping	Rotary tillage	2500	43195	43306	20.35	7.2	6.3		Clay soil
6	仁寿县珠嘉乡黑虎村	李茂江	40	2	2	Elementary school	4	500	Intercropping	Rotary tillage	3500	3月36日	43319	16.9	6.4	7.32		Clay soil
7	仁寿县珠嘉乡黑虎村	廖克军	50	3	2	Junior high school	3.8	450	Intercropping	Rotary tillage	3200	43191	43313	19.2	5.2	7.32		Clay soil
8	仁寿县珠嘉乡黑虎村	廖树召	70	5	2	Junior high school	3	510	Intercropping	Plough tillage	3500	43182	43307	19.504	8.7	6.3		Clay soil
9	仁寿县珠嘉乡黑虎村	万淑英	52	5	2	Junior high school	2.4	460	Intercropping	Rotary tillage	2500	43175	43299	14.26	6.3	4.32		Clay soil
10	仁寿县珠嘉乡黑虎村	廖秀英	49	5	1	Elementary school	5	380	Intercropping	Plough tillage	3400	43210	43330	14.8488	8.66	8.94		Clay soil
1	仁寿县珠嘉乡国和村	刘剑飞	44	4	1	Elementary school	5	400	Intercropping	Rotary tillage	3000	43179	43306	23.8	6.4	6.36		Clay soil
2	仁寿县珠嘉乡国和村	肖碧先	52	3	2	High School	6	410	Intercropping	Rotary tillage	3000	43179	43306	0	0	0		Clay soil
3	仁寿县珠嘉乡国和村	王长江	68	7	2	Elementary school	7	360	Intercropping	Rotary tillage	2800	43210	43327	23.8	6.4	6.36		Clay soil
4	仁寿县珠嘉乡国和村	费绍清	74	6	4	Elementary school	3	350	Intercropping	Rotary tillage	2500	43210	43325	22.5	6.3	4.32		Clay soil
5	仁寿县珠嘉乡国和村	罗玉先	73	10	1	Elementary school	5	500	Intercropping	Rotary tillage	3500	43245	43358	22.5	6.3	4.32		Clay soil
6	仁寿县珠嘉乡国和村	刘红梅	43	5	4	Elementary school	4	375	Intercropping	Rotary tillage	2800	43210	43344	27.15	7.25	16.08		Clay soil
7	仁寿县珠嘉乡国和村	杨建中	53	4	2	Junior high school	5	350	Intercropping	Rotary tillage	2500	43179	43312	26.9	7.4	9.24		Clay soil
8	仁寿县珠嘉乡国和村	龚佰均	65	5	2	Elementary school	3.5	410	Intercropping	Rotary tillage	3000	43161	43286	25.024	7.55	7.26		Clay soil
9	仁寿县珠嘉乡国和村	高淑华	71	9	5	Elementary school	4	375	Intercropping	Rotary tillage	2900	43161	43286	13.63	7.5	9		Clay soil
10	仁寿县珠嘉乡国和村	程一明	58	5	2	Elementary school	7	320	Intercropping	Rotary tillage	2500	43179	43296	20	5.6	3.84		Clay soil
1	仁寿县慈航镇雨台村	王祝高	52	4	2	High School	2	500	Intercropping	Rotary tillage	3000	43187	43314	12.5	3.5	2.4		Clay soil
2	仁寿县慈航镇雨台村	刘承先	80	2	2	Elementary school	1	550	Intercropping	Plough tillage	3500	43181	7月30号	5.1	4.8	0		Clay soil
3	仁寿县慈航镇雨台村	李从文	63	4	2	Elementary school	8	400	Intercropping	Rotary tillage	2800	43187	43314	21	3.5	2.4		Clay soil
4	仁寿县慈航镇雨台村	梅主良	69	5	1	Elementary school	1.5	480	Intercropping	Rotary tillage	2500	43181	7月30号	14.375	8.75	6		Clay soil
5	仁寿县慈航镇雨台村	任述清	60	6	2	Junior high school	1	400	Intercropping	Plough tillage	2800	43222	43342	38.4	5.6	9.12		Clay soil
6	仁寿县慈航镇雨台村	范润清	63	4	2	Elementary school	1	520	Intercropping	Rotary tillage	3300	43223	43342	9.2	5.6	3.84		Clay soil
7	仁寿县慈航镇雨台村	梅三文	70	2	2	Junior high school	2	450	Intercropping	Rotary tillage	3000	43188	43315	9.36	4.2	3.6		Clay soil
8	仁寿县慈航镇雨台村	魏明春	50	5	3	High School	7	510	Intercropping	Plough tillage	3400	43180	43314	14.25	2.8	1.92		Clay soil
9	仁寿县慈航镇雨台村	刘宗模	74	9	2	Elementary school	4	430	Intercropping	Rotary tillage	3000	43180	43310	25	7	4.8		Clay soil
10	仁寿县慈航镇雨台村	梅维明	73	10	2	Elementary school	3.5	400	Intercropping	Plough tillage	2800	43186	43310	20	5.6	3.84		Clay soil
1	仁寿县慈航镇永勤村	曹俊才	54	6	2	Junior high school	6	460	Intercropping	Plough tillage	2500	43172	43299	17.917	5.975	5.64		Clay soil
2	仁寿县慈航镇永勤村	夏和清	53	5	2	Elementary school	13	410	Intercropping	Rotary tillage	2600	43184	43308	22.057	7.225	6.504		Clay soil
3	仁寿县慈航镇永勤村	石玉法	75	3	3	Elementary school	1	505	Intercropping	Rotary tillage	3200	43179	43303	13.75	3.85	2.64		Clay soil
4	仁寿县慈航镇永勤村	夏碧华	65	8	2	Elementary school	0.5	400	Intercropping	Plough tillage	2000	43174	43299	13.75	3.85	1.44		Clay soil
5	仁寿县慈航镇永勤村	张华清	64	6	1	Elementary school	1.8	440	Intercropping	Plough tillage	2800	43172	43296	15.75	7.5	9		Clay soil
6	仁寿县慈航镇永勤村	彭仕林	75	8	2	Elementary school	3	420	Intercropping	Rotary tillage	2800	43174	43301	18.63	6.6	7.2		Clay soil
7	仁寿县慈航镇永勤村	夏均和	66	1	1	Elementary school		400	Intercropping	Rotary tillage	2500	43173	43299	16.85	9.36	7.2		Clay soil
8	仁寿县慈航镇永勤村	罗子才	76	5	2	Elementary school	1	400	Intercropping	Plough tillage	2800	43176	43289	18.4	7.2	7.2		Clay soil
9	仁寿县慈航镇永勤村	袁定文	60	2	2	Elementary school	1	420	Intercropping	Plough tillage	2800	43174	43299	14.329	7.8	7.2		Clay soil
10	仁寿县慈航镇永勤村	李碧华	55	5	1	Elementary school	3.5	500	Intercropping	No-tillage	3000	43183	43301	13.8	0	0		Clay soil
1	仁寿县慈航镇三台村	陈华清	65	2	2	Junior high school	1.5	380	Intercropping	Rotary tillage	2600	43174	43296	18.5	7.6	1.92		Clay soil
2	仁寿县慈航镇三台村	陈居兵	69	3	2	Elementary school	1.5	420	Intercropping	Plough tillage	2800	43179	43306	26.35	9.6	0		Clay soil
3	仁寿县慈航镇三台村	罗泽高	79	4	2	Junior high school	4	510	Intercropping	Rotary tillage	3200	43184	43309	13	5.45	1.68		Clay soil
4	仁寿县慈航镇三台村	李福军	43	4	1	High School	2	320	Intercropping	Rotary tillage	2700	43179	43296	11.25	3.15	2.16		Clay soil
5	仁寿县慈航镇三台村	李水清	42	4	2	Junior high school	1	370	Intercropping	Rotary tillage	2700	43174	43297	14.6	4	5.52		Clay soil
6	仁寿县慈航镇三台村	罗水平	73	6	2	Elementary school	2.4	450	Intercropping	Plough tillage	3000	43184	43296	13.5	3.5	2.4		Clay soil
7	仁寿县慈航镇三台村	陈俊如	66	6	2	Elementary school	2	380	Intercropping	Plough tillage	2800	43174	43306	13.8	8.4	5.76		Clay soil
8	仁寿县慈航镇三台村	沈述民	90	3	1	Elementary school	1	400	Intercropping	Rotary tillage	2800	43179	43296	11.25	3.15	2.16		Clay soil
9	仁寿县慈航镇三台村	沈淑均	73	5	1	Junior high school	2	360	Intercropping	Rotary tillage	2800	43174	43293	17.5	4.9	3.36		Clay soil
10	仁寿县慈航镇三台村	万兴文	51	5	3	High School	4	450	Intercropping	Rotary tillage	3000	43184	43299	11.5	7	4.8		Clay soil
1	仁寿县藕塘乡飞龙村	陈大春	53	6	2	Junior high school	3	500	Intercropping	No-tillage	3500	43210	43332	10.58	6	9		Clay soil
2	仁寿县藕塘乡飞龙村	叶群先	53	6	1	Elementary school	4	410	Intercropping	Rotary tillage	2800	43174	43301	11.04	6.5	5.7		Clay soil
3	仁寿县藕塘乡飞龙村	柏顺秀	34	4	1	Elementary school	1.5	400	Intercropping	Rotary tillage	2800	43200	43322	25.162	7.35	2.3616		Clay soil
4	仁寿县藕塘乡飞龙村	陈桃圆	80	6	3	Junior high school	3.5	400	Intercropping	Rotary tillage	2500	43179	43291	14.03	8.1	9.72		Clay soil
5	仁寿县藕塘乡飞龙村	唐永忠	48	4	2	Junior high school	2.5	400	Intercropping	Rotary tillage	3000	43200	43301	15.364	9	8.64		Clay soil
6	仁寿县藕塘乡飞龙村	张茂良	63	6	4	High School	4	400	Intercropping	Rotary tillage	3000	43179	43296	26.1	11.8	7.26		Clay soil
7	仁寿县藕塘乡飞龙村	徐海清	63	4	2	Elementary school	3	380	Intercropping	Rotary tillage	2800	43164	43291	19.1	10.3	9.48		Clay soil
8	仁寿县藕塘乡飞龙村	李贵明	49	6	2	Elementary school	3	390	Intercropping	Plough tillage	3000	43174	43291	11.35	3.7	4.08		Clay soil
9	仁寿县藕塘乡飞龙村	陈发文	63	5	2	Elementary school	6	400	Intercropping	Rotary tillage	2800	43174	43306	6.8	4.8	0		Clay soil
10	仁寿县藕塘乡飞龙村	黄志军	49	4	1	Elementary school	2	390	Intercropping	Plough tillage	3000	43174	43306	18.5	2.8	1.92		Clay soil
1	仁寿县藕塘乡豆缝村	胡建明	51	4	3	Junior high school	1	500	Intercropping	Rotary tillage	3500	43195	43314	19.458	9.2	7.32		Clay soil
2	仁寿县藕塘乡豆缝村	胡春明	63	6	2	Junior high school	7	360	Intercropping	Rotary tillage	2800	43191	43309	13.087	9.6	10.08		Clay soil
3	仁寿县藕塘乡豆缝村	余友权	46	5	5	Elementary school	0.5	400	Intercropping	Rotary tillage	3200	43192	43313	17.7	8.4	7.2		Clay soil
4	仁寿县藕塘乡豆缝村	胡自然	50	8	2	Junior high school	2	375	Intercropping	Rotary tillage	2800	43192	43316	19.2	5.2	9.12		Clay soil
5	仁寿县藕塘乡豆缝村	熊启兵	43	6	1	Junior high school	24	400	Intercropping	Rotary tillage	3200	43182	43309	13	6.65	1.68		Clay soil
6	仁寿县藕塘乡豆缝村	唐系成	79	4	1	Elementary school	1	500	Intercropping	Rotary tillage	3500	43192	43313	18.4	4.8	7.2		Clay soil
7	仁寿县藕塘乡豆缝村	杨淑英	49	6	3	Elementary school	1	500	Intercropping	Rotary tillage	3500	43226	43341	11.914	6.9	7.92		Clay soil
8	仁寿县藕塘乡豆缝村	汪小英	50	5	5	Elementary school	2	380	Intercropping	Rotary tillage	2500	43223	43345	11.914	6.9	7.92		Clay soil
9	仁寿县藕塘乡豆缝村	李登贵	62	3	2	Junior high school	2	500	Intercropping	Rotary tillage	3500	43226	43343	14.3	4.8	7.2		Clay soil
10	仁寿县藕塘乡豆缝村	胡勇贤	42	3	1	Junior high school	1	400	Intercropping	Rotary tillage	3200	43181	43309	14.375	8.75	6		Clay soil
1	仁寿县藕塘乡高峰村	秦康林	70	7	2	Elementary school	3	410	Intercropping	No-tillage	3200	43174	43291	12.5	9.5	2.4		Clay soil
2	仁寿县藕塘乡高峰村	齐德明	57	8	2	Elementary school	4.5	400	Intercropping	Rotary tillage	3200	43169	43306	12.65	7.7	5.28		Clay soil
3	仁寿县藕塘乡高峰村	秦明理	68	6	2	Elementary school	4	500	Intercropping	Plough tillage	3500	43164	43296	14.26	10.2	10.8		Clay soil
4	仁寿县藕塘乡高峰村	李见英	44	6	2	Elementary school	1	380	Intercropping	Plough tillage	2800	43164	43291	17.1	4.7	6		Clay soil
5	仁寿县藕塘乡高峰村	齐尔康	75	5	2	Elementary school	4.5	500	Intercropping	Plough tillage	3000	43184	43322	12.65	7.7	5.28		Clay soil
6	仁寿县藕塘乡高峰村	廖国安	58	5	2	Junior high school	2	500	Intercropping	Rotary tillage	3500	43205	43327	20.332	6.1	6.96		Clay soil
7	仁寿县藕塘乡高峰村	陈满军	50	5	1	Junior high school	2	500	Intercropping	Rotary tillage	3500	43210	43353	33.028	9.7	8.88		Clay soil
8	仁寿县藕塘乡高峰村	谢建芬	51	4	1	Junior high school	2	400	Intercropping	Plough tillage	3200	43210	43332	12.075	7.35	5.04		Clay soil
9	仁寿县藕塘乡高峰村	廖金安	63	6	1	High School	0.8	450	Intercropping	Rotary tillage	3000	43210	43322	17.5	4.9	3.36		Clay soil
10	仁寿县藕塘乡高峰村	陈先犹	65	6	2	Elementary school	3	450	Intercropping	No-tillage	3200	43179	43309	28.428	8.3	5.6		Clay soil
1	仁寿县珠嘉乡踏水村	张文元	53	3	2	大专	3.4	475	Intercropping	Rotary tillage	3500	43184	43296	20	5.6	3.84		Clay soil
2	仁寿县珠嘉乡踏水村	吴明九	70	2	2	Junior high school	1	525	Intercropping	Rotary tillage	3500	43181	43306	18.42	5.14	4.08		Clay soil
3	仁寿县珠嘉乡踏水村	吴卓良	64	6	1	Elementary school	2.5	490	Intercropping	Rotary tillage	3500	43181	43303	21	5.6	3.84		Clay soil
4	仁寿县珠嘉乡踏水村	王银生	62	6	2	Junior high school	2	500	Intercropping	Rotary tillage				0	0			Clay soil
5	仁寿县珠嘉乡踏水村	黄自如	68	6	2	Elementary school	5	515	Intercropping	Rotary tillage	3600	43184	43308	19.4	3.7	4.62		Clay soil
6	仁寿县珠嘉乡踏水村	吴学明	53	2	2	Junior high school	3	560	Intercropping	Rotary tillage	3500	43184	43301	23.8	6.4	6.36		Clay soil
7	仁寿县珠嘉乡踏水村	舒永安	68	6	1	Elementary school	2.3	500	Intercropping	Rotary tillage	3200	43184	43315	13.432	8	5.52		Clay soil
8	仁寿县珠嘉乡踏水村	余文召	70	5	3	Elementary school	2.5	520	Intercropping	Rotary tillage	3200	43186	43306	12.7696	7.72	6.96		Clay soil
9	仁寿县珠嘉乡踏水村	郭九明	63	5	2	Junior high school	25	510	Intercropping	Rotary tillage	3000	43183	43313	24.6	6.8	7.44		Clay soil
10	仁寿县珠嘉乡踏水村	李克如	63	5	2	Junior high school	45	510	Intercropping	Rotary tillage	3200	43180	43289	25	7	4.8		Clay soil
1	乐至县东山镇义学村	余南明	80	6	3	Junior high school	2.5	500	Intercropping	Rotary tillage	3100	43179	43276	20.5	4.55	3.12		Clay soil
2	乐至县东山镇义学村	刘庭福	77	9	2	Elementary school	3	400	Intercropping	Rotary tillage	3200	43225	43332	16.836	9.6	9		Clay soil
3	乐至县东山镇义学村	舒守光	62	4	2	Elementary school	2.3	360	Intercropping	Rotary tillage	3100	43240	43327	8.5	7.5	0	2.5	Clay soil
4	乐至县东山镇义学村	江龙高	73	13	1	Elementary school	2.5	200	Intercropping	Rotary tillage	3400	43215	43301	0	7.5	0	95	Clay soil
5	乐至县东山镇义学村	文龙素	60	3	1	Junior high school	0.8	360	Intercropping	Plough tillage	2800	43179	43306	0	9	0		Clay soil
6	乐至县东山镇义学村	江永发	58	5	2	Elementary school	5.5	400	Intercropping	Rotary tillage	2400	43184	43311	23.39	7.25	5.28		Clay soil
7	乐至县东山镇义学村	刘廷来	72	6	2	Elementary school	1.4	420	Intercropping	Rotary tillage	3000	43191	43323	26.28	7.2	7.2	420	Clay soil
8	乐至县东山镇义学村	黄德发	58	2	2	Elementary school	4	400	Intercropping	Rotary tillage	2800	43179	43306	10.5	2.94	2.016		Clay soil
9	乐至县东山镇义学村	唐文秀	60	5	2	Elementary school	4.5	500	Intercropping	Rotary tillage	3000	43189	43311	10.2	7.2	0		Clay soil
10	乐至县东山镇义学村	江永何	49	3	2	Elementary school	5	200	Intercropping	Rotary tillage	2400	43161	43311	14.49	6	0		Clay soil
1	乐至县东山镇东乐村	冯大全	53	6	1	Elementary school	3	300	Intercropping	Rotary tillage	3100	43226	43341	0	0	0	70	Clay soil
2	乐至县东山镇东乐村	曾明全	61	5	2	Junior high school	3.5	350	Intercropping	Rotary tillage	3200	43167	43297	0	0	0	60	Clay soil
3	乐至县东山镇东乐村	曾文君	60	5	2	Elementary school	2.5	370	Intercropping	Rotary tillage	3200	43161	43296	23.2	6	9		Clay soil
4	乐至县东山镇东乐村	曾明光	69	4	2	Junior high school	5	350	Intercropping	Rotary tillage	3200	43160	43296	13.8	3.6	10.8	25	Clay soil
5	乐至县东山镇东乐村	曾明玉	56	8	2	Elementary school	6	420	Intercropping	Rotary tillage	3100	43161	43296	9.28	2.4	7.2	60	Clay soil
6	乐至县东山镇东乐村	程世庚	52	4	2	High School	1.5	280	Intercropping	Rotary tillage	2300	43232	43346	11.6	3	9		Clay soil
7	乐至县东山镇东乐村	曾明辉	52	4	3	Junior high school	3.5	410	Intercropping	Rotary tillage	2900	43177	43306	12.5	3.5	2.4		Clay soil
8	乐至县东山镇东乐村	龙再全	57	3	1	Junior high school	11	380	Intercropping	Rotary tillage	3300	43174	43301	18.56	4.8	7.2		Clay soil
9	乐至县东山镇东乐村	寥高军	73	4	2	Junior high school	3	350	Intercropping	Rotary tillage	2900	43230	43347	0	0	0	50	Clay soil
10	乐至县东山镇东乐村	冯大圭	55	2	2	Elementary school	1.2	400	Intercropping	Rotary tillage	3300	43184	43314	0	0	0	35	Clay soil
1	乐至县东山镇三元庙村	邓祖明	53	1	1	Junior high school	3	300	Intercropping	Rotary tillage	2900	43228	43346	21.85	3.5	2.4		Clay soil
2	乐至县东山镇三元庙村	张甫在	62	6	2	Elementary school	4	320	Intercropping	Rotary tillage	3335	43230	43339	13.225	10	0	400	Clay soil
3	乐至县东山镇三元庙村	都安有	45	4	4	Junior high school	3	325	Intercropping	Rotary tillage	2600	43195	43301	26.634	2.76667	5.6		Clay soil
4	乐至县东山镇三元庙村	唐义本	62	2	2	High School	6.5	500	Intercropping	Rotary tillage	2800	43182	43305	29.325	3.45385	0.258462	10	Clay soil
5	乐至县东山镇三元庙村	唐明超	57	5	2	Elementary school	4	375	Intercropping	Rotary tillage	2600	43179	43301	18.9	3.1	2.16		Clay soil
6	乐至县东山镇三元庙村	方太好	67	5	2	Elementary school	4	250	Intercropping	Rotary tillage	2800	43230	43332	25.2	3.136	7.2		Clay soil
7	乐至县东山镇三元庙村	舒世胜	77	2	2	Elementary school	2	325	Intercropping	Rotary tillage	3700	43210	43353	13.156	4.536	7.2		Clay soil
8	乐至县东山镇三元庙村	文昌俊	85	2	2	Elementary school	2	250	Intercropping	Rotary tillage	2500	43179	43309	26.9	3.836	7.2		Clay soil
9	乐至县东山镇三元庙村	张思益	62	5	2	Junior high school	12	300	Intercropping	Rotary tillage	2600	43228	43341	20.5	3.5	2.4		Clay soil
10	乐至县东山镇三元庙村	陈史阳	61	3	2	Elementary school	3	500	Intercropping	Rotary tillage	3400	43182	43308	12.2667	1.51667	0	600	Clay soil
1	乐至县中和镇魏家坝村	余武德	53	4	1	Junior high school	5	500	Intercropping	Rotary tillage	3100	43230	43348	15.18	8.8	9.96	40	Clay soil
2	乐至县中和镇魏家坝村	李泽荣	65	5	4	Junior high school	2	280	Intercropping	Rotary tillage	3100	43205	43322	15.45	4.15	8.4		Clay soil
3	乐至县中和镇魏家坝村	刘中平	53	5	2	Junior high school	7.5	450	Intercropping	Rotary tillage	3100	43228	43349	14.214	8.3	8.4	20	Clay soil
4	乐至县中和镇魏家坝村	王秀芳	62	3	2	Elementary school	2.5	320	Intercropping	Rotary tillage	2500	43230	43344	12.972	7.5	8.82	50	Clay soil
5	乐至县中和镇魏家坝村	许建金	54	6	2	Junior high school	1.7	500	Intercropping	Rotary tillage	3000	43230	43344	11.5	3	9	65	Clay soil
6	乐至县中和镇魏家坝村	徐帮禾	50	4	1	Elementary school	3	410	Intercropping	Rotary tillage	2800	43232	43355	23.8	6.4	12.72	65	Clay soil
7	乐至县中和镇魏家坝村	王光辉	56	5	2	High School	30	500	Intercropping	Rotary tillage	3000	43230	43353	0	0	0	75	Clay soil
8	乐至县中和镇魏家坝村	许继元	61	2	1	Elementary school	4.5	400	Intercropping	Rotary tillage	3100	43228	43349	18.147	10.65	9.9	20	Clay soil
9	乐至县中和镇魏家坝村	魏德龙	60	6	2	Elementary school	5	500	Intercropping	Rotary tillage	3300	43210	43337	17.296	10	11.76	40	Clay soil
10	乐至县中和镇魏家坝村	王秀琼	58	5	4	High School	2	500	Intercropping	Rotary tillage	3000	43215	43340	24.2	6.65	10.08		Clay soil
1	乐至县中和镇卖柴垭村	彭学跃	72	3	2	Elementary school	2.5	500	Intercropping	Rotary tillage	3200	43230	43353	25.76	6.72	10.08	64	Clay soil
2	乐至县中和镇卖柴垭村	李晓华	46	3	2	Elementary school	1	500	Intercropping	Rotary tillage	3200	43225	43348	17.02	9.7	2.1984		Clay soil
3	乐至县中和镇卖柴垭村	彭学成	67	5	1	Elementary school	1.5	400	Intercropping	Rotary tillage	4400	43222	43327	39.8667	0	0	65	Clay soil
4	乐至县中和镇卖柴垭村	彭大士	67	6	2	Elementary school	6	400	Intercropping	Rotary tillage	3000	43195	43317	14.2	3.8	8.16	120	Clay soil
5	乐至县中和镇卖柴垭村	魏刚	44	3	1	Junior high school	1.5	260	Intercropping	Rotary tillage	3000	43228	43351	15.85	4.35	6		Clay soil
6	乐至县中和镇卖柴垭村	彭大品	56	4	2	Junior high school	1.5	500	Intercropping	Rotary tillage	3200	43192	43311	12.95	9.225	7.92		Clay soil
7	乐至县中和镇卖柴垭村	谭玉芳	70	2	1	Elementary school	1.1	300	Intercropping	Rotary tillage	3200	43230	43352	21.7	5.9	9.6		Clay soil
8	乐至县中和镇卖柴垭村	倪冬兰	48	5	2	Junior high school	2.5	400	Intercropping	Rotary tillage	3200	43174	43317	23	3.22	9	65	Clay soil
9	乐至县中和镇卖柴垭村	彭大圆	69	3	2	Elementary school	5	300	Intercropping	Rotary tillage	3000	43169	43301	21	6	5.7		Clay soil
10	乐至县中和镇卖柴垭村	龙德云	76	9	1	Elementary school	1.3	350	Intercropping	Rotary tillage	2800	43230	43337	16.9	4.6	7.32		Clay soil
1	乐至县中和镇老河村	伍艳珺	43	3	1	Junior high school	3	500	Intercropping	Rotary tillage	3500	43226	43332	26.75	7.45	6.54		Clay soil
2	乐至县中和镇老河村	毛香英	53	2	2	Junior high school	4	180	Intercropping	Rotary tillage	2000	43210	43332	14.306	8.4	7.74		Clay soil
3	乐至县中和镇老河村	伍开菊	45	6	1	Junior high school	2	500	Intercropping	Rotary tillage	3500	43240	43353	13.547	6.85	1.4304		Clay soil
4	乐至县中和镇老河村	田永科	55	2	1	High School	2	300	Intercropping	Rotary tillage	3000	43225	43353	12.098	7.1	6.6		Clay soil
5	乐至县中和镇老河村	田建英	37	4	1	Junior high school	2.3	250	Intercropping	Rotary tillage	2800	43189	43311	25.05	6.75	6.48	30	Clay soil
6	乐至县中和镇老河村	文永光	70	5	2	Elementary school	3	280	Intercropping	Rotary tillage	2300	43221	43344	20.05	5.35	6	25	Clay soil
7	乐至县中和镇老河村	徐其顺	72	5	2	Elementary school	3.2	280	Intercropping	Rotary tillage	2000	43221	43344	12.5	3.5	2.4	25	Clay soil
8	乐至县中和镇老河村	徐已勇	65	9	2	Elementary school	1.4	250	Intercropping	Rotary tillage	2500	43221	43344	17.7	8.4	7.2	15	Clay soil
9	乐至县中和镇老河村	吴应芳	54	5	2		3	310	Intercropping	Rotary tillage	2800	43224	43348	15.85	4.35	5.76	25	Clay soil
10	乐至县中和镇老河村	文廷贵	68	2	1	Elementary school	1	250	Intercropping	Rotary tillage	2000	43225	43348	12.857	7.65	10.8		Clay soil
1	乐至县宝林镇黄家祠	陈世根	77	2	2	Elementary school	1.3	300	Intercropping	Rotary tillage	3000	43179	43301	7.5	2.1	1.44	45	Clay soil
2	乐至县宝林镇黄家祠	吴绳章	65	1	1	Elementary school	1	410	Intercropping	Rotary tillage	3200	43179	43322	7.5	2.1	1.44	40	Clay soil
3	乐至县宝林镇黄家祠	吴永富	52	3	2	Elementary school	3	200	Intercropping	Rotary tillage	2400	43197	43320	25.7	6.8	1.3728		Clay soil
4	乐至县宝林镇黄家祠	杨汉合	74	4	2	Junior high school	7	300	Intercropping	Rotary tillage	2200	43222	43345	14.2	3.8	8.16		Clay soil
5	乐至县宝林镇黄家祠	吴永财	74	1	1	Elementary school	1	425	Intercropping	Rotary tillage	3000	43179	43306	17.5	4.9	3.36		Clay soil
6	乐至县宝林镇黄家祠	吴洪江	64	6	2	Elementary school	7	350	Intercropping	Rotary tillage	3300	43235	43356	25	7	4.8		Clay soil
7	乐至县宝林镇黄家祠	杨汉清	51	4	2	Junior high school	3	450	Intercropping	Rotary tillage	3200	43230	43348	29.2	8	11.04		Clay soil
8	乐至县宝林镇黄家祠	杨华禄	62	6	2	Elementary school	6	415	Intercropping	Rotary tillage	3000	43179	43301	23.7314	2.35667	4.635		Clay soil
9	乐至县宝林镇黄家祠	吴纯辉	65	6	2	Elementary school	4	200	Intercropping	Rotary tillage	2800	43204	43338	35.535	5.1875	10.5		Clay soil
10	乐至县宝林镇黄家祠	吴纯光	70	5	1	Elementary school	2.5	450	Intercropping	Rotary tillage	3000	43193	43306	12.5	3.5	2.46		Clay soil
1	乐至县宝林镇万斤沟村	吴炯	72	3	1	Elementary school	3		Intercropping	Rotary tillage				0	0	0		Clay soil
2	乐至县宝林镇万斤沟村	杨文生	60	6	2	Junior high school	4	400	Intercropping	Rotary tillage	3500	43184	43303	0	5.25	1.0656		Clay soil
3	乐至县宝林镇万斤沟村	吴纯友	68	6	2	Elementary school	2.3	280	Intercropping	Rotary tillage	3500	43228	43349	19.85	4	5.52		Clay soil
4	乐至县宝林镇万斤沟村	吴纯锡	66	6	1	Junior high school	3	270	Intercropping	Rotary tillage	2100	43230	43351	14.6	10.8	1.44		Clay soil
5	乐至县宝林镇万斤沟村	吴光明	41	4	1		1.2	300	Intercropping	Rotary tillage				24.7	0	0		Clay soil
6	乐至县宝林镇万斤沟村	杨汉福	73	5	2	Elementary school	5	300	Intercropping	Rotary tillage	2800	43218	43334	0	10	0	8	Clay soil
7	乐至县宝林镇万斤沟村	杨文炳	74	5	1	Elementary school	2	300	Intercropping	Rotary tillage	3100	43228	43348	10	5.6	0	15	Clay soil
8	乐至县宝林镇万斤沟村	吴永胜	40	4	1	Elementary school	2.5	310	Intercropping	Rotary tillage	2800	43232	43355	4.9	6.55	1.248		Clay soil
9	乐至县宝林镇万斤沟村	罗艳琼	55	3	1	High School	2	400	Intercropping	Rotary tillage	3400	43228	43343	24.65	3.9	6.84		Clay soil
10	乐至县宝林镇万斤沟村	陈延芬	65	2	1	Elementary school	2		Intercropping	Rotary tillage				14.4	0	0		Clay soil
1	乐至县宝林镇双碑村	吕锡战	47	4	2	Elementary school	2	400	Intercropping	Rotary tillage	3200	2016.03.23	2016.07.25	16.652	9.64	1.63968	15	Clay soil
2	乐至县宝林镇双碑村	蒋艳玲	46	4	1	Junior high school	1	550	Intercropping	Rotary tillage	3600	2016.03.11	2016.07.20	12.5	3.5	2.4	0	Clay soil
3	乐至县宝林镇双碑村	吕锡敏	66	6	2	Elementary school	2	500	Intercropping	Rotary tillage	3200	2016.03.20	2016.08.01	25	7	4.8	0	Clay soil
4	乐至县宝林镇双碑村	吕显熊	64	6	2	Elementary school	4	450	Intercropping	Rotary tillage	3000	2016.03.20	2016.07.26	13.35	3.56	7.44	0	Clay soil
5	乐至县宝林镇双碑村	吕建	48	4	2	Elementary school	2	500	Intercropping	Rotary tillage	3200	2016.03.29	2016.07.29	24.28	6.6	10.08	0	Clay soil
6	乐至县宝林镇双碑村	防永成	70	10	2	Junior high school	3	310	Intercropping	Rotary tillage	3200	2016.02.10	2016.06.18	16.25	4.55	3.12	0	Clay soil
7	乐至县宝林镇双碑村	蒋世民	46	5	3	Junior high school	3	500	Intercropping	Rotary tillage	3100	2016.03.11	2016.07.25	12.65	7.7	5.28	0	Clay soil
8	乐至县宝林镇双碑村	蒋世伦	67	3	2	Elementary school	3	350	Intercropping	Rotary tillage	3200	2016.04.02	2016.08.05	15.9344	9.1	11.4	0	Clay soil
9	乐至县宝林镇双碑村	蒋周劲	68	2	2	Elementary school	5	200	Intercropping	Rotary tillage	3200	2016.03.25	2016.07.12	17.5	4.9	3.36	0	Clay soil
10	乐至县宝林镇双碑村	邓修平	59	6	1	Elementary school	2.5	450	Intercropping	Rotary tillage	3000	2016.03.20	2016.07.20	12.5	3.5	2.4	0	Clay soil
11	乐至县宝林镇双碑村	蒋光志	73	5	2	High School	5	410	Intercropping	Rotary tillage	3200	2016.04.05	2016.07.26	22.5	6.3	4.32	0	Clay soil
1	乐至县宝林镇牛王庙	罗秀梅	44	4	3	Junior high school	5	580	Intercropping	No-tillage	3200	2016.04.25	2016.08.25	13.754	7.8	1.872	0	Clay soil
2	乐至县宝林镇牛王庙	张世平	50	7	2	Junior high school	5	700	Intercropping	Plough tillage	2800	2016.05.05	2016.09.05	25.553	2.97	6.48	0	Clay soil
3	乐至县宝林镇牛王庙	唐光进	67	4	2	Elementary school	6	800	Intercropping	Plough tillage	3100	2016.05.05	2016.08.25	30.728	6.6	4.8	0	Clay soil
4	乐至县宝林镇牛王庙	鄢照碧	77	2	1	Illiteracy	2	550	Intercropping	No-tillage	3500	2016.04.01	2016.07.20	16.3	6.1	11.22	0	Clay soil
5	乐至县宝林镇牛王庙	罗永	42	4	1	Junior high school	5	560	Intercropping	No-tillage	3500	2016.04.15	2016.07.20	21.689	9.96	3.216	0	Clay soil
6	乐至县宝林镇牛王庙	吴永荣	65	5	2	Elementary school	4	525	Intercropping	No-tillage	3500	2016.04.10	2016.07.20	13.754	1.946	1.872	0	Clay soil
7	乐至县宝林镇牛王庙	唐光辉	64	5	2	Junior high school	9	700	Intercropping	Rotary tillage	2800	2016.05.01	2017.08.20	18.4	4.8	1.152	0	Clay soil
8	乐至县宝林镇牛王庙	唐顺华	56	4	2	Junior high school	5	550	Intercropping	Rotary tillage	3500	2016.03.03	2016.07.25	16.974	1.8	5.4	0	Clay soil
9	乐至县宝林镇牛王庙	曾乐荣	50	4	2	Junior high school	10	500	Intercropping	Plough tillage	3000	2016.03.20	2016.07.28	14.3	8.4	7.2	300	Clay soil
10	乐至县宝林镇牛王庙	姚世文	51	7	3	Junior high school	3	500	Intercropping	Plough tillage	3000	2016.04.05	2016.08.02	12.5	3.5	2.4	400	Clay soil
1	平昌县得胜镇红途村	李忠琼	55	8	1	Elementary school	4	375	Intercropping	Rotary tillage	2800	2016.03.05	2016.07.20	16.9	4.6	7.32	0	Clay soil
2	平昌县得胜镇红途村	李秀兰	48	5	1	Junior high school	2.5	420	Intercropping	Plough tillage	2800	2016.03.05	2016.07.21	16.9	4.6	7.32	0	Clay soil
3	平昌县得胜镇红途村	刘会兰	68	5	1	Elementary school	2	410	Intercropping	Rotary tillage	3000	2016.03.05	2016.07.20	16.9	4.6	7.32	0	Clay soil
4	平昌县得胜镇红途村	毛群英	48	3	2	Junior high school	2	410	Intercropping	Plough tillage	3000	2016.03.15	2016.07.23	16.9	4.6	7.32	0	Clay soil
5	平昌县得胜镇红途村	苟定利	48	5	1	Elementary school	2.5	390	Intercropping	Plough tillage	3000	2016.03.05	2016.07.20	0	0	0	0	Clay soil
6	平昌县得胜镇红途村	向荣国	50	4	1	Junior high school	2	400	Intercropping	Plough tillage	3000	2016.03.05	2016.07.20	10	2.8	1.92	0	Clay soil
7	平昌县得胜镇红途村	何兴财	68	5	1	Elementary school	2.5	500	Intercropping	Rotary tillage	3300	2016.03.05	2016.07.20	21.7	5.9	9.6	0	Clay soil
8	平昌县得胜镇红途村	刘照森	58	8	1	Elementary school	4	380	Intercropping	Rotary tillage	3000	2016.03.05	2016.07.20	16.9	4.6	7.32	0	Clay soil
9	平昌县得胜镇红途村	刘云	38	6	2	High School	2	380	Intercropping	Plough tillage	2500	2016.03.05	2016.07.20	8.45	2.3	3.66	0	Clay soil
10	平昌县得胜镇红途村	吴斌	51	4	1	Junior high school	2	400	Intercropping	Rotary tillage	3000	2016.03.05	2016.07.20	16.9	4.6	7.32	0	Clay soil
1	平昌县得胜镇丰收村	苟安洲	41	3	2	Junior high school	2	400	Intercropping	Rotary tillage	3200	2016.03.28	2016.06.09	14.214	4.15	8.4	0	Clay soil
2	平昌县得胜镇丰收村	陈江南	54	6	2	High School	3.5	570	Intercropping	Rotary tillage	2600	2016.04.08	2016.07.29	20.125	3.5	2.4	0	Clay soil
3	平昌县得胜镇丰收村	苟定元	65	6	2	Elementary school	1.5	600	Intercropping	Plough tillage	3400	2016.04.05	2016.07.28	37.352	1.4	4.8	100	Clay soil
4	平昌县得胜镇丰收村	苟国军	68	5	2	Junior high school	2	600	Intercropping	Plough tillage	2600	2016.03.21	2016.07.26	27.922	7	2.3232	0	Clay soil
5	平昌县得胜镇丰收村	胡先金	51	6	3	Elementary school	3	600	Intercropping	Rotary tillage	2800	2016.03.25	2016.07.28	17.3267	8.66667	3.648	0	Clay soil
6	平昌县得胜镇丰收村	苟国兵	58	6	2	Junior high school	3	350	Intercropping	Rotary tillage	2300	2016.03.25	2016.08.03	28.612	5.6	10.32	80	Clay soil
7	平昌县得胜镇丰收村	张齐财	44	7	4	Elementary school	1.5	500	Intercropping	Rotary tillage	3400	2016.03.23	2016.08.01	28.52	8.8	13.44	270	Clay soil
8	平昌县得胜镇丰收村	李华顺	40	7	3	Elementary school	2.5	540	Intercropping	Plough tillage	2500	2016.04.06	2016.07.27	15.985	4.75	10.2	25	Clay soil
9	平昌县得胜镇丰收村	苟升德	70	9	2	Elementary school	5	510	Intercropping	Plough tillage	3200	2016.04.07	2016.08.05	6.25	1.75	1.2	25	Clay soil
10	平昌县得胜镇丰收村	陈东	48	4	2	High School	3	600	Intercropping	Rotary tillage	3200	2016.03.23	2016.07.25	21.528	4.13333	10.24	0	Clay soil
1	平昌县得胜镇五星村	吴函丰	61	5	2	Elementary school	2.2	500	Intercropping	Rotary tillage	3500	2016.03.20	2016.08.05	18.56	4.8	1.152	0	Clay soil
2	平昌县得胜镇五星村	蒲义平	50	7	2	Elementary school	2	250	Intercropping	Rotary tillage	2800	2016.05.03	2016.09.05	15.46	1.8	5.4	0	Clay soil
3	平昌县得胜镇五星村	吴壮志	43	5	2	Junior high school	1.5	500	Intercropping	Rotary tillage	3100	2016.03.22	2016.08.04	15.46	1.8	5.4	0	Clay soil
4	平昌县得胜镇五星村	吴斌	45	4	2	Junior high school	0.6	480	Intercropping	Rotary tillage	3200	2016.03.21	2017.08.06	18.56	4.8	1.152	0	Clay soil
5	平昌县得胜镇五星村	何得义	60	6	2	High School	2	500	Intercropping	Rotary tillage	3200	2016.03.22	2016.08.05	9.74	1.2	3.6	0	Clay soil
6	平昌县得胜镇五星村	周继承	60	6	2	Elementary school	2	380	Intercropping	Rotary tillage	3300	2016.03.26	2016.08.05	18.56	4.8	1.152	0	Clay soil
7	平昌县得胜镇五星村	吴礼仁	64	6	2	Elementary school	1.2	500	Intercropping	Rotary tillage	2800	2016.03.22	2016.08.04	18.56	4.8	1.152	0	Clay soil
8	平昌县得胜镇五星村	吴兴华	55	7	2	Junior high school	1.5	500	Intercropping	Rotary tillage	3300	2016.03.21	2016.08.04	13.14	1.2	3.6	0	Clay soil
9	平昌县得胜镇五星村	吴立仁	69	9	2	Elementary school	2	390	Intercropping	Rotary tillage	3600	2016.03.24	2016.08.04	13.14	1.2	3.6	0	Clay soil
10	平昌县得胜镇五星村	吴烔	40	6	3	Junior high school	1.2	500	Intercropping	Rotary tillage	3600	2016.05.04	2016.09.06	15.46	1.8	5.4	25	Clay soil
1	平昌县元山镇长岗村	葛述太	54	6	4	High School	2.5	600	Intercropping	Rotary tillage	3800	2016.03.18	2016.08.15	14.214	8.3	1.344	0	Clay soil
2	平昌县元山镇长岗村	崔定文	71	6	2	Elementary school	1	500	Intercropping	Rotary tillage	3400	2016.03.20	2016.07.24	10	2.8	1.92	25	Clay soil
3	平昌县元山镇长岗村	李朝乾	52	4	2	Junior high school	1	300	Intercropping	Rotary tillage	2500	2016.03.21	2016.07.23	14.03	3.5	2.4	0	Clay soil
4	平昌县元山镇长岗村	夏其户	72	2	2	Junior high school	1	750	Intercropping	Rotary tillage	4000	2016.03.24	2016.07.26	13.1	1.2	3.6	0	Clay soil
5	平昌县元山镇长岗村	秦国仁	50	6	2	Junior high school	2.5	750	Intercropping	Rotary tillage	4400	2016.03.23	2016.07.28	23	6	1.44	0	Clay soil
6	平昌县元山镇长岗村	陈德元	53	3	2	Junior high school	1.5	800	Intercropping	Rotary tillage	4500	2016.03.25	2016.07.27	19.78	7.73333	1.7472	25	Clay soil
7	平昌县元山镇长岗村	杨继双	60	6	2	Junior high school	2	550	Intercropping	Rotary tillage	3600	2016.03.29	2016.07.28	0	0	0	0	Clay soil
8	平昌县元山镇长岗村	崔定双	63	4	2	High School	2	400	Intercropping	Rotary tillage	3300	2016.03.24	2016.07.25	33.028	10.2	2.8416	0	Clay soil
9	平昌县元山镇长岗村	秦金仁	55	4	4	Junior high school	1.5	700	Intercropping	Rotary tillage	4200	2016.03.28	2016.07.29	24.68	4.46	5.28	50	Clay soil
10	平昌县元山镇长岗村	肖新荣	54	4	1	High School	2	500	Intercropping	Rotary tillage	3300	2016.03.21	2016.07.30	14.26	6.3	4.32	25	Clay soil
1	平昌县元山镇龙泉村	李河云	67	6	2	Elementary school	1.5	500	Intercropping	Plough tillage	3500	2016.03.23	2016.07.26	15.41	6.5	4.8	0	Clay soil
2	平昌县元山镇龙泉村	张旭莲	20	6	2	High School	1	750	Intercropping	Plough tillage	4100	2016.03.23	2016.08.02	42.964	1.806	2.304	0	Clay soil
3	平昌县元山镇龙泉村	孙芬儒	47	4	2	Junior high school	2	380	Intercropping	Plough tillage	4400	2016.03.24	2016.07.29	31.464	1.316	1.92	0	Clay soil
4	平昌县元山镇龙泉村	肖景龙	71	3	1	Junior high school	1.2	500	Intercropping	Rotary tillage	3300	2016.03.24	2016.07.30	13.432	8	11.04	70	Clay soil
5	平昌县元山镇龙泉村	邓全林	76	7	2	Elementary school	0.8	500	Intercropping	Plough tillage	3300	2016.03.24	2016.07.26	22.954	0.938	2.1792	75	Clay soil
6	平昌县元山镇龙泉村	王来松	65	10	2	Elementary school	1.5	520	Intercropping	Rotary tillage	4500	2016.03.22	2016.07.26	12.535	5.25	3.6	50	Clay soil
7	平昌县元山镇龙泉村	邓新林	68	6	2	Elementary school	2	550	Intercropping	Plough tillage	3300	2016.03.25	2016.07.30	25.254	1.036	2.256	0	Clay soil
8	平昌县元山镇龙泉村	邓国林	60	7	2	Elementary school	1.5	530	Intercropping	Rotary tillage	4500	2016.03.23	2016.07.28	17.825	8.25	1.008	30	Clay soil
9	平昌县元山镇龙泉村	李曲云	71	10	2	Elementary school	2	500	Intercropping	Plough tillage	3200	2016.03.23	2016.07.28	37.49	10	2.208	0	Clay soil
10	平昌县元山镇龙泉村	杜桂秀	57	8	1	Elementary school	2	400	Intercropping	Rotary tillage	3000	2016.03.21	2016.07.24	31.625	9.625	1.056	30	Clay soil
1	平昌县元山镇张公村	马士成	65	7	2	Junior high school	2	500	Intercropping	Rotary tillage	2900	2016.03.24	2016.07.30	17.85	4.75	10.2	0	Clay soil
2	平昌县元山镇张公村	马鹏程	47	4	2	Junior high school	0.7	500	Intercropping	Rotary tillage	3100	2016.03.20	2016.07.30	15.18	2.8	1.92	15	Clay soil
3	平昌县元山镇张公村	巨能秀	65	2	2	Elementary school	1.5	500	Intercropping	Rotary tillage	3100	2016.03.23	2016.07.30	26.3	7.1	1.056	0	Clay soil
4	平昌县元山镇张公村	王文玉	51	4	1	Elementary school	2.5	500	Intercropping	Rotary tillage	3100	2016.03.29	2016.08.02	27.6	8.4	2.304	0	Clay soil
5	平昌县元山镇张公村	马克强	55	6	2	Elementary school	3.5	500	Intercropping	Rotary tillage	2800	2016.03.23	2016.07.28	23.23	3.5	2.4	0	Clay soil
6	平昌县元山镇张公村	马自成	74	7	3	Elementary school	1	750	Intercropping	Rotary tillage	2500	2016.03.23	2016.07.31	12.075	4.55	3.12	800	Clay soil
7	平昌县元山镇张公村	谢云堂	64	6	2	Elementary school	1.2	625	Intercropping	Rotary tillage	3600	2016.03.24	2016.08.01	12.65	3.5	2.4	802.5	Clay soil
8	平昌县元山镇张公村	马俊	47	3	2	Elementary school	1	700	Intercropping	Rotary tillage	2700	2016.03.24	2016.07.28	13.75	3.85	2.64	4	Clay soil
9	平昌县元山镇张公村	杜兴琼	51	7	2	Elementary school	1.5	500	Intercropping	Rotary tillage	3500	2016.03.24	2016.07.30	26.2752	7.6	2.6112	0	Clay soil
10	平昌县元山镇张公村	马均成	70	2	2	Junior high school	1.2	500	Intercropping	Rotary tillage	3100	2016.03.24	2016.08.02	0	0	0	0	Clay soil
1	平昌县驷马镇火星村	王自忠	51	4	2	Elementary school	2	500	Intercropping	Plough tillage	3400	2016.03.24	2016.07.29	17.7	2.4	7.2	25	Clay soil
2	平昌县驷马镇火星村	陈禄	37	4	2	High School	1.2	500	Intercropping	Rotary tillage	3500	2016.03.22	2016.08.02	17.65	2.95	4.8	0	Clay soil
3	平昌县驷马镇火星村	王文玉	54	6	2	Elementary school	2	500	Intercropping	Rotary tillage	3200	2016.03.24	2016.08.05	13.1	1.2	3.6	35	Clay soil
4	平昌县驷马镇火星村	王天清	76	2	2	Elementary school	1.5	520	Intercropping	Rotary tillage	3200	2016.03.21	2016.07.30	13.15	3.55	11.7	0	Clay soil
5	平昌县驷马镇火星村	王刚	43	6	1	Elementary school	0.7	500	Intercropping	Plough tillage	3200	2016.03.21	2016.07.30	19.3	5.3	7.8	0	Clay soil
6	平昌县驷马镇火星村	王宗平	43	4	2	Elementary school	1.5	660	Intercropping	Rotary tillage	3900	2016.03.20	2016.08.01	15.732	6.5	11.4	0	Clay soil
7	平昌县驷马镇火星村	王军平	30	5	1	High School	1.5	500	Intercropping	Plough tillage	3200	2016.03.21	2016.08.02	24.6	4.2	12.6	50	Clay soil
8	平昌县驷马镇火星村	王自然	72	5	2	High School	0.8	500	Intercropping	Rotary tillage								Clay soil
9	平昌县驷马镇火星村	陈继朝	56	3	3	Junior high school	2	510	Intercropping	Rotary tillage	3400	2016.03.25	2016.08.03	19.6	5.4	6.48	0	Clay soil
10	平昌县驷马镇火星村	王宗纪	70	5	2	Elementary school	1.2	550	Intercropping	Rotary tillage	3200	2016.03.20	2016.08.04	17.342	8.3	2.784	0	Clay soil
															0	0
1	平昌县驷马镇辉煌村	周尚忠	75	8	2	Elementary school	1	420	Intercropping	Plough tillage	3000	2016.02.27	2016.07.15	17.15	4	5.52	0	Clay soil
2	平昌县驷马镇辉煌村	周大贤	70	3	2	Junior high school	2	390	Intercropping	Rotary tillage	4400	2016.05.05	2016.09.15	21.15	4.6	7.32	0	Clay soil
3	平昌县驷马镇辉煌村	周尚国	70	4	2	Junior high school	3.5	428	Intercropping	Rotary tillage	2500	2016.02.25	2016.07.12	14.467	6.55	7.8	0	Clay soil
4	平昌县驷马镇辉煌村	周鹏	49	4	2	Junior high school	1.3	470	Intercropping	Rotary tillage	3400	2016.02.29	2016.07.15	21.65	3.55	6.6	0	Clay soil
5	平昌县驷马镇辉煌村	吴平仁	44	4	2	Elementary school	4.5	510	Intercropping	Rotary tillage	3200	2016.02.25	2016.07.13	15.847	5.9	9.6	0	Clay soil
6	平昌县驷马镇辉煌村	周尚品	75	10	2	Junior high school	2.5	532	Intercropping	Rotary tillage	3200	2016.02.25	2016.07.13	19.4	4.3	7.8	480	Clay soil
7	平昌县驷马镇辉煌村	周毅儒	54	2	2	High School	3	500	Intercropping	Rotary tillage	3100	2016.03.27	2016.07.15	17.75	4.75	10.2	0	Clay soil
8	平昌县驷马镇辉煌村	周尚书	65	8	2	Elementary school	3	510	Intercropping	Rotary tillage	3200	2016.02.27	2016.07.15	26.3	7.1	6.6	0	Clay soil
9	平昌县驷马镇辉煌村	周尚德	71	7	2	Elementary school	3.8	400	Intercropping	Rotary tillage	3100	2016.02.27	2016.07.15	13.15	3.55	6.6	0	Clay soil
10	平昌县驷马镇辉煌村	周伟	43	4	2	Elementary school	4	500	Intercropping	Rotary tillage	3200	2016.02.25	2016.07.13	20	5.6	3.84	0	Clay soil
1	平昌县驷马镇高升村	陈平	63	5	1	Junior high school	1	500	Intercropping	Rotary tillage	3200	2016.03.15	2016.07.20	19.46	5.3	7.8	0	Clay soil
2	平昌县驷马镇高升村	陈永明	49	4	2	High School	3	510	Intercropping	Rotary tillage	3200	2016.03.12	2016.07.20	17.14	4.7	6	0	Clay soil
3	平昌县驷马镇高升村	何必武	53	4	1	High School	3	550	Intercropping	Rotary tillage	3400	2016.03.08	2016.08.02	12.75	0	0	0	Clay soil
4	平昌县驷马镇高升村	何多良	67	6	3	Junior high school	3	417	Intercropping	Rotary tillage	3200	2016.03.15	2016.07.22	14.75	1.75	1.2	0	Clay soil
5	平昌县驷马镇高升村	何学伦	64	5	2	Elementary school	1.1	455	Intercropping	Rotary tillage	3600	2016.03.15	2016.07.20	23.8	6.4	6.36	0	Clay soil
6	平昌县驷马镇高升村	景世伍	71	2	2	Elementary school	1.1	400	Intercropping	Rotary tillage	3200	2016.03.12	2016.07.23	13.14	1.2	3.6	0	Clay soil
7	平昌县驷马镇高升村	王言喜	66	6	2	Elementary school	1	450	Intercropping	Rotary tillage	3300	2016.03.01	2016.07.13	14.582	6	9	50	Clay soil
8	平昌县驷马镇高升村	魏伦佳	59	5	2	Elementary school	2.5	510	Intercropping	Rotary tillage	3300	2016.03.15	2016.07.22	11.44	1.2	3.6	0	Clay soil
9	平昌县驷马镇高升村	杨于银	75	2	2	Junior high school	1	400	Intercropping	Rotary tillage	3100	2016.03.15	2016.07.20	15.1	2.8	1.92	0	Clay soil
10	平昌县驷马镇高升村	张光强	48	5	3	Junior high school	3.3	520	Intercropping	Rotary tillage	3100	2016.03.15	2016.08.03	23.96	1.8	5.4	0	Clay soil
1	平昌县驷马镇辉煌村	周勇军	48			Elementary school	3	750	Intercropping	Rotary tillage	3300	2016.02.25	2016.07.13	25.6	4.7	6	500	Clay soil
2	平昌县驷马镇辉煌村	周华儒	48			Junior high school	2	750	Intercropping	Rotary tillage	3500	2016.02.25	2016.07.30	25.6	4.7	6	750	Clay soil
3	平昌县驷马镇辉煌村	邓开举	69			Elementary school	1.5	800	Intercropping	Rotary tillage	3500	2016.02.25	2016.07.13	25.6	4.7	6	0	Clay soil
4	平昌县驷马镇辉煌村	李子香	78			Elementary school	1	680	Intercropping	Rotary tillage	3300	2016.02.25	2016.07.13	23.9	4.7	6	600	Clay soil
5	平昌县驷马镇辉煌村	邓大学	53			High School	1.5	600	Intercropping	Rotary tillage	3300	2016.02.25	2016.07.13	23.9	4.7	6	800	Clay soil
6	平昌县驷马镇辉煌村	邓大军	48			Elementary school	1.5	680	Intercropping	Rotary tillage	3300	2016.02.25	2016.07.13	25.6	4.7	6	500	Clay soil
7	平昌县驷马镇辉煌村	周柏儒	46			Elementary school	3	680	Intercropping	Rotary tillage	3300	2016.02.25	2016.07.13	25.6	4.7	6	500	Clay soil
8	平昌县驷马镇辉煌村	周成儒	60			Junior high school	6	720	Intercropping	Rotary tillage	3300	2016.02.20	2016.07.12	25.6	9.5	6	250	Clay soil
9	平昌县驷马镇辉煌村	周继儒	45			Elementary school	5	930.4	Intercropping	Rotary tillage	4200	2016.02.25	2016.07.13	15.686	8.2	7.8	400	Clay soil
10	平昌县驷马镇辉煌村	周政儒	50			Elementary school	15	562.5	Intercropping	Rotary tillage	3500	2016.02.11	2016.06.30	28.566	6.88333	1.536	67	Clay soil

## Sheet: 2017
2017	Address	Name	Age	Number of households	Number of people engaged in agricultural labour	Educational level	Crop planting area（× 667 m2）	Maize yield (kg/667m2)	Planting patterns	Tillage methods	Planting density （Plants/667m2）	Time of sowing	Time of harvest	N fertilizer (kg/667 m2)	P fertilizer (kg/667 m2)	K fertilizer (kg/667 m2)	Organic fertilizer (kg/667 m2)	Soil type
1	仁寿县珠嘉镇园山村	舒长明	63	5	2	Elementary school	25	500	Intercropping	Rotary tillage	3500	2017.04.05	2017.07.31	8.5	3.6	0	0	Clay soil
2	仁寿县珠嘉镇园山村	刘能辉	48	7	2	Junior high school	35	450	Intercropping	Rotary tillage	3500	2017.03.19	2017.07.22	19.96	5.9	3.2	0	Clay soil
3	仁寿县珠嘉镇园山村	熊明周	53	5	2	Junior high school	28	450	Intercropping	Rotary tillage	3500	2017.03.24	2017.07.20	15.36	4.5	2.88	0	Clay soil
4	仁寿县珠嘉镇园山村	朱文斌	69	6	2	Elementary school	11	350	Intercropping	Rotary tillage	3500	2017.03.15	2017.07.18	11.9	3.6	0	0	Clay soil
5	仁寿县珠嘉镇园山村	杨正清	66	6	2	Elementary school	28	450	Intercropping	Rotary tillage	3500	2017.03.16	2017.07.20	8.5	3.6	0	0	Clay soil
6	仁寿县珠嘉镇园山村	朱永树	71	7	2	Junior high school	5	350	Intercropping	Rotary tillage	3500	2017.03.25	2017.07.20	18.5	5.8	3.2	0	Clay soil
7	仁寿县珠嘉镇园山村	朱仕文	71	7	2	Elementary school	15	400	Intercropping	Rotary tillage	3500	2017.03.18	2017.07.24	18.5	2.8	3.2	0	Clay soil
8	仁寿县珠嘉镇园山村	罗伙明	65	3	2	Elementary school	32	400	Intercropping	Rotary tillage	3500	2017.03.17	2017.07.19	20.93	6.15	3.72	0	Clay soil
9	仁寿县珠嘉镇园山村	朱德君	73	7	4	Elementary school	12.5	300	Intercropping	Rotary tillage	3500	2017.03.20	2017.07.21	11.9	3.6	0	0	Clay soil
10	仁寿县珠嘉镇园山村	朱金河	66	6	2	Junior high school	11.5	350	Intercropping	Rotary tillage	3500	2017.03.18	2017.07.20	17	2.4	0	0	Clay soil
1	仁寿县珠嘉镇黑虎村	万淑英	53	5	2	Junior high school	2.2	200	Intercropping	Rotary tillage	3000	2017.03.24	2017.07.21	25.6	8	3.6	0	Clay soil
2	仁寿县珠嘉镇黑虎村	廖中君	65	5	2	Junior high school	4	350	Intercropping	Rotary tillage	3049	2017.04.08	2017.08.06	14.4	3.9	5.7	0	Clay soil
3	仁寿县珠嘉镇黑虎村	廖树召	71	5	2	Junior high school	3	400	Intercropping	Rotary tillage	3049	2017.04.07	2017.08.02	17.1	9.5	5	0	Clay soil
4	仁寿县珠嘉镇黑虎村	李碧华	57	6	1	Elementary school	3	420	Intercropping	Rotary tillage	3619	2017.05.10	2017.08.27	16.9	4.6	6.1	0	Clay soil
5	仁寿县珠嘉镇黑虎村	周子华	59	4	1	High school	1.5	330	Intercropping	Rotary tillage	3619	2017.04.03	2017.07.24	12.1	3.3	4.2	0	Clay soil
6	仁寿县珠嘉镇黑虎村	廖中成	61	3	2	Elementary school	6	350	Intercropping	Rotary tillage	3000	2017.04.15	2017.08.09	13.15	3.55	5.5	0	Clay soil
7	仁寿县珠嘉镇黑虎村	文泽军	63	4	2	Elementary school	2	400	Intercropping	Rotary tillage	3000	2017.04.05	2017.08.01	19.4	5.3	6.5	0	Clay soil
8	仁寿县珠嘉镇黑虎村	李茂江	41	2	2	Elementary school	1.5	460	Intercropping	Rotary tillage	3000	2017.05.10	2017.09.10	12	5.4	9	0	Clay soil
9	仁寿县珠嘉镇黑虎村	廖克军	51	3	2	Junior high school	4	400	Intercropping	Rotary tillage	3343	2017.04.06	2017.08.07	14.4	3.9	5.7	0	Clay soil
10	仁寿县珠嘉镇黑虎村	袁秀英	46	4	2	Elementary school	4	250	Intercropping	Rotary tillage	3343	2017.04.08	2017.07.24	19.4	5.3	6.5	0	Clay soil
1	仁寿县珠嘉乡国和村	王长江	69	7	2	Elementary school	5	200	Intercropping	Rotary tillage	3176	2017.03.27	2017.07.25	16.25	4.55	5.2	0	Clay soil
2	仁寿县珠嘉乡国和村	高淑华	72	9	5	Elementary school	1	250	Intercropping	Rotary tillage	2668	2017.03.28	2017.08.01	20.7	5.4	2.7	0	Clay soil
3	仁寿县珠嘉乡国和村	程一明	59	7	3	Junior high school	4	375	Intercropping	Rotary tillage	2021	2017.04.12	2017.08.16	18.22	5.04	9	0	Clay soil
4	仁寿县珠嘉乡国和村	肖碧先	53	3	2	High school	6	430	Intercropping	Rotary tillage	3500	2017.03.08	2017.08.04	25	7	8	0	Clay soil
5	仁寿县珠嘉乡国和村	罗玉先	74	10	1	Elementary school	5	200	Intercropping	Rotary tillage	3644	2017.03.08	2017.07.01	15.45	6.55	7	0	Clay soil
6	仁寿县珠嘉乡国和村	刘红梅	44	5	4	Elementary school	4	250	Intercropping	Rotary tillage	2668	2017.03.25	2017.08.01	21.5	5.8	9.1	0	Clay soil
7	仁寿县珠嘉乡国和村	龚佰均	66	5	2	Elementary school	2	150	Intercropping	Rotary tillage	3644	2017.04.05	2017.07.30	10	2.8	3.2	0	Clay soil
8	仁寿县珠嘉乡国和村	刘剑飞	45	4	1	Elementary school	6	300	Intercropping	Rotary tillage	3343	2017.03.18	2017.06.24	15.94	4.68	2.92	0	Clay soil
9	仁寿县珠嘉乡国和村	费绍清	75	6	4	Elementary school	3	480	Intercropping	Rotary tillage	3343	2017.03.26	2017.07.24	19.2	5.2	7.6	0	Clay soil
10	仁寿县珠嘉乡国和村	杨建中	54	4	2	Junior high school	2	225	Intercropping	Rotary tillage	2668	2017.05.05	2017.09.22	15.26	4.22	7.6	0	Clay soil
1	仁寿县慈航镇雨台村	梅维明	74	10	2	Elementary school	3	250	Intercropping	Rotary tillage	3300	2017.03.12	2017.07.15	2.12	3.75	2.76	0	Clay soil
2	仁寿县慈航镇雨台村	范润清	64	4	2	Elementary school	1	250	Intercropping	Rotary tillage	3000	2017.03.14	2017.07.16	15	4.2	4.8	0	Clay soil
3	仁寿县慈航镇雨台村	刘承先	81	2	2	Elementary school	1	300	Intercropping	Rotary tillage	3300	2017.03.17	2017.07.18	8	3.25	0	0	Clay soil
4	仁寿县慈航镇雨台村	任述清	61	6	2	Junior high school	4	250	Intercropping	Rotary tillage	3000	2017.03.16	2017.07.20	15	4.2	4.8	0	Clay soil
5	仁寿县慈航镇雨台村	魏明春	51	5	3	High school	6	350	Intercropping	Rotary tillage	3300	2017.03.18	2017.07.17	17.5	4.9	5.6	0	Clay soil
6	仁寿县慈航镇雨台村	梅三文	71	2	2	Junior high school	3	300	Intercropping	Rotary tillage	3000	2017.03.27	2017.07.27	1.06	0.67	1.38	0	Clay soil
7	仁寿县慈航镇雨台村	刘宗模	75	9	2	Elementary school	3	500	Intercropping	Rotary tillage	3300	2017.03.18	2017.07.12	18.46	5.01	7.12	0	Clay soil
8	仁寿县慈航镇雨台村	李从文	64	4	2	Elementary school	3.5	300	Intercropping	Rotary tillage	3000	2017.03.18	20.17.08.04	13.75	5.38	4.4	0	Clay soil
9	仁寿县慈航镇雨台村	王祝高	53	4	2	High school	2	260	Intercropping	Rotary tillage	3300	2017.03.24	2017.08.03	10	2.8	3.2	0	Clay soil
10	仁寿县慈航镇雨台村	梅主良	70	5	1	Elementary school	1	300	Intercropping	Rotary tillage	3300	2017.03.24	2017.07.16	7.21	1.98	4.48	0	Clay soil
1	仁寿县慈航镇永勤村	夏碧华	66	5	1	Junior high school	4.5	350	Intercropping	Rotary tillage	3500	2017.02.20	2017.07.13	16.9	4.6	6.1	0	Clay soil
2	仁寿县慈航镇永勤村	万淑英	53	5	2	Elementary school	1.8	150	Intercropping	Rotary tillage	3000	2017.04.23	2017.08.07	25	7	8	0	Clay soil
3	仁寿县慈航镇永勤村	曹俊才	55	6	2	Junior high school	6	200	Intercropping	Rotary tillage	3000	2017.03.12	2017.07.15	12.5	3.5	4	0	Clay soil
4	仁寿县慈航镇永勤村	石玉法	76	3	3	Elementary school	4	350	Intercropping	Rotary tillage	3500	2017.03.27	2017.08.03	17.95	2.45	2.8	0	Clay soil
5	仁寿县慈航镇永勤村	彭仕林	76	8	2	Elementary school	3	260	Intercropping	Rotary tillage	3000	2017.03.18	2017.07.14	12.7	3.85	3	0	Clay soil
6	仁寿县慈航镇永勤村	夏和清	54	5	2	Elementary school	13	200	Intercropping	Rotary tillage	3000	2017.04.15	2017.08.03	22.5	6.3	7.2	0	Clay soil
7	仁寿县慈航镇永勤村	张华清	65	6	1	Elementary school	2	200	Intercropping	Rotary tillage	3000	2017.03.16	2017.07.14	16	1.3	0	0	loam
8	仁寿县慈航镇永勤村	袁定文	61	3	1	Elementary school	5	120	Intercropping	Rotary tillage	3000	2017.03.20	2017.07.25	15.65	4.25	5.9	0	Clay soil
9	仁寿县慈航镇永勤村	夏均和	67	1	1	Elementary school	1	300	Intercropping	Rotary tillage	3000	2017.03.16	2017.07.11	9.2	2.4	6	0	Clay soil
10	仁寿县慈航镇永勤村	罗子才	77	5	2	Elementary school	2	240	Intercropping	Rotary tillage	3000	2017.03.24	2017.07.10	21.25	5.95	6.8	0	Clay soil
1	仁寿县慈航镇三台村	沈淑均	74	5	1	Junior high school	2.5	200	Intercropping	Rotary tillage	3000	2017.03.19	2017.07.18	6.25	1.75	1.8	0	Clay soil
2	仁寿县慈航镇三台村	万兴文	52	5	3	High school	3	300	Intercropping	Rotary tillage	3300	2017.03.23	2017.07.18	8.75	2.45	2	0	Clay soil
3	仁寿县慈航镇三台村	陈华清	66	2	2	Junior high school	2	270	Intercropping	Rotary tillage	3300	2017.03.17	2017.07.15	3.06	1.02	2.76	0	Clay soil
4	仁寿县慈航镇三台村	李水清	43	4	2	Junior high school	1	270	Intercropping	Rotary tillage	3300	2017.03.16	2017.07.10	14.6	2.8	3.2	0	Clay soil
5	仁寿县慈航镇三台村	罗泽高	79	4	2	Junior high school	2	400	Intercropping	Rotary tillage	3500	2017.03.14	2017.07.26	12.5	3.5	3.6	0	Clay soil
6	仁寿县慈航镇三台村	陈俊如	67	6	2	Elementary school	2.5	325	Intercropping	Rotary tillage	3700	2017.03.20	2017.7.24	15	7	8	0	Clay soil
7	仁寿县慈航镇三台村	陈居兵	70	3	2	Elementary school	1.5	350	Intercropping	Rotary tillage	3300	2017.03.22	2017.07.20	13.82	2.16	0	0	Clay soil
8	仁寿县慈航镇三台村	李福军	44	4	1	High school	2.5	315	Intercropping	Rotary tillage	3700	2017.03.22	2017.07.25	12.5	3.5	3.6	0	Clay soil
9	仁寿县慈航镇三台村	罗水平	74	6	2	Elementary school	2.5	200	Intercropping	Rotary tillage	3700	2017.03.15	2017.07.28	12.11	3.35	5.98	0	Clay soil
10	仁寿县慈航镇三台村	沈述民	91	3	1	Elementary school	1	275	Intercropping	Rotary tillage	3335	2017.03.20	2017.07.187	12.5	3.5	3.6	0	Clay soil
1	仁寿县藕塘乡飞龙村	陈发文	64	5	2	Elementary school	4	350	Intercropping	Rotary tillage	3000	2017.04.06	2017.09.01	14.6	4	9.2	0	Clay soil
2	仁寿县藕塘乡飞龙村	叶群先	54	6	1	Elementary school	3	250	Intercropping	Rotary tillage	3400	2017.04.01	2017.08.14	20.25	5.45	9	0	Clay soil
3	仁寿县藕塘乡飞龙村	黄志军	50	4	2	Elementary school	2	300	Intercropping	Rotary tillage	3000	2017.03.25	2017.07.28	8.75	4.4	2.8	0	Clay soil
4	仁寿县藕塘乡飞龙村	张茂良	64	6	4	High school	3.5	350	Intercropping	Rotary tillage	3000	2017.04.06	2017.08.27	17.5	4.9	5.6	0	Clay soil
5	仁寿县藕塘乡飞龙村	徐海清	64	4	2	Elementary school	3	330	Intercropping	Rotary tillage	3000	2017.04.05	2017.07.17	17.5	4.9	5.6	0	Clay soil
6	仁寿县藕塘乡飞龙村	唐永忠	49	4	2	Junior high school	1.5	320	Intercropping	Rotary tillage	3500	2017.03.28	2017.07.13	4	3.25	0	0	Clay soil
7	仁寿县藕塘乡飞龙村	柏顺英	45	4	4	Elementary school	2	220	Intercropping	Rotary tillage	3000	2017.03.28	2017.07.18	26.2	6	3	0	Clay soil
8	仁寿县藕塘乡飞龙村	李贵明	50	6	2	Elementary school	2	250	Intercropping	Rotary tillage	3300	2017.03.27	2017.07.08	26.2	6	3	0	Clay soil
9	仁寿县藕塘乡飞龙村	陈桃圆	81	6	3	Junior high school	3	200	Intercropping	Rotary tillage	3500	2017.03.20	2017.07.24	18.75	5.25	6	0	Clay soil
10	仁寿县藕塘乡飞龙村	陈大春	54	6	2	Junior high school	4	400	Intercropping	Rotary tillage	3000	2017.03.22	2017.07.28	13.75	3.85	4.4	0	Clay soil
1	仁寿县藕塘乡豆缝村	胡建明	52	4	3	Junior high school	7.5	400	Intercropping	No-tillage	3000	2017.04.04	2017.08.19	20.05	1.75	1	0	Clay soil
2	仁寿县藕塘乡豆缝村	胡春明	64	6	2	Junior high school	10	350	Intercropping	Plough tillage	3200	2017.04.16	2017.08.01	18.63	9.6	4	0	Clay soil
3	仁寿县藕塘乡豆缝村	余友权	47	5	2	Elementary school	0.5	300	Intercropping	No-tillage	3500	2017.04.10	2017.08.10	2.4	1.95	0	0	Clay soil
4	仁寿县藕塘乡豆缝村	胡自然	51	8	2	Junior high school	7.5	300	Intercropping	Plough tillage	3200	2017.04.14	2017.08.11	15.7	3.5	4	0	Clay soil
5	仁寿县藕塘乡豆缝村	熊启兵	44	6	2	Junior high school	7	350	Intercropping	No-tillage	3000	2017.04.05	2017.08.18	21.3	2.1	2.4	0	Clay soil
6	仁寿县藕塘乡豆缝村	唐系成	80	6	2	Elementary school	6.2	350	Intercropping	No-tillage	3700	2017.04.08	2017.07.28	21.83	7.6	2	0	Clay soil
7	仁寿县藕塘乡豆缝村	杨淑英	50	6	2	Elementary school	7.5	280	Intercropping	Rotary tillage	3000	2017.04.10	2017.07.28	15.85	5.75	3.6	0	Clay soil
8	仁寿县藕塘乡豆缝村	汪小英	51	6	2	Elementary school	7.5	200	Intercropping	No-tillage	3000	2017.04.07	2017.07.30	20.6	8.1	4.8	0	Clay soil
9	仁寿县藕塘乡豆缝村	李登贵	63	5	2	Junior high school	4	320	Intercropping	No-tillage	3700	2017.04.05	2017.07.30	18.25	7.6	2	0	Clay soil
10	仁寿县藕塘乡豆缝村	胡勇贤	43	3	1	Junior high school	5	300	Intercropping	Rotary tillage	3000	2017.03.25	2017.07.13	16.5	3.5	4	0	Clay soil
1	仁寿县藕塘乡高峰村	秦康林	71	7	2	Elementary school	4	280	Intercropping	No-tillage	3250	2017.03.29	2017.07.28	18.4	5.6	6.4	0	Clay soil
2	仁寿县藕塘乡高峰村	齐德明	58	8	2	Elementary school	4.5	250	Intercropping	Plough tillage	3500	2017.03.15	2017.07.10	12.5	3.5	4	0	Clay soil
3	仁寿县藕塘乡高峰村	秦明理	69	6	2	Elementary school	2	300	Intercropping	Plough tillage	3000	2017.03.22	2017.08.18	22.5	6.3	7.2	0	Clay soil
4	仁寿县藕塘乡高峰村	李见英	45	6	2	Elementary school	1	150	Intercropping	Plough tillage	3500	2017.03.21	2017.08.02	0	0	0	0	Clay soil
5	仁寿县藕塘乡高峰村	齐尔康	76	6	2	Elementary school	3	300	Intercropping	Plough tillage	3200	2017.04.01	2017.07.28	22.5	6.3	7.2	0	Clay soil
6	仁寿县藕塘乡高峰村	廖国安	59	5	2	Junior high school	2	250	Intercropping	Plough tillage	3500	2017.03.20	2017.08.01	10	2.8	3.2	0	Clay soil
7	仁寿县藕塘乡高峰村	陈满军	51	5	1	Junior high school	2	250	Intercropping	Plough tillage	3300	2017.03.20	2017.07.25	22.5	6.3	7.2	0	Clay soil
8	仁寿县藕塘乡高峰村	谢建芬	52	4	1	Junior high school	2	280	Intercropping	Plough tillage	3000	2017.03.28	2017.07.30	22.25	6.23	8.24	0	Clay soil
9	仁寿县藕塘乡高峰村	廖金安	64	6	1	High school	2.5	400	Intercropping	No-tillage	4000	2017.03.08	2017.08.02	10	2.8	3.2	0	Clay soil
10	仁寿县藕塘乡高峰村	陈先犹	66	6	2	Elementary school	1	300	Intercropping	No-tillage	3300	2017.02.16	2017.06.22	12.5	3.5	4	0	Clay soil
1	仁寿县珠嘉乡踏水村	张文元	54	3	2	Associate degree	5	570	Intercropping	Rotary tillage	3500	2017.03.27	2017.07.25	23	5.6	6.4	0	Clay soil
2	仁寿县珠嘉乡踏水村	吴明九	71	2	2	Junior high school	1.5	500	Intercropping	Rotary tillage	3500	2017.03.24	2017.07.20	22.3	5.6	6.4	0	Clay soil
3	仁寿县珠嘉乡踏水村	吴卓良	65	6	1	Elementary school	4	600	Intercropping	Rotary tillage	3500	2017.03.27	2017.07.23	20	5.6	6.4	0	Clay soil
4	仁寿县珠嘉乡踏水村	王银生	63	6	2	Junior high school	10	550	Intercropping	Rotary tillage	3500	2017.03.24	2017.07.23	20	5.6	6.4	0	Clay soil
5	仁寿县珠嘉乡踏水村	黄自如	69	6	2	Elementary school	5	570	Intercropping	Rotary tillage	3500	2017.03.20	2017.07.17	20	5.6	6.4	0	Clay soil
6	仁寿县珠嘉乡踏水村	吴学明	54	2	2	Junior high school	7	600	Intercropping	Rotary tillage	3500	2017.03.24	2017.07.17	20	5.6	6.4	0	Clay soil
7	仁寿县珠嘉乡踏水村	舒永安	69	6	1	Elementary school	1.5	500	Intercropping	No-tillage	3500	2017.03.27	2017.07.22	20	5.6	6.4	0	Clay soil
8	仁寿县珠嘉乡踏水村	余文召	71	5	3	Elementary school	10	500	Intercropping	Rotary tillage	3500	2017.03.24	2017.07.25	20	5.6	6.4	0	Clay soil
9	仁寿县珠嘉乡踏水村	郭九明	64	5	2	Junior high school	3	600	Intercropping	Rotary tillage	3500	2017.03.29	2017.07.24	20	5.6	6.4	0	Clay soil
10	仁寿县珠嘉乡踏水村	李克如	64	5	2	Junior high school	6	500	Intercropping	Rotary tillage	3500	2017.03.27	2017.07.20	20	5.6	6.4	0	Clay soil
1	乐至县东山镇义学村	吴世军	46	4	3	Elementary school	2.5	350	Intercropping	Rotary tillage	3200	2017.03.20	2017.08.01	15.45	4.15	7	0	Clay soil
2	乐至县东山镇义学村	刘庭福	78	9	2	Elementary school	2	300	Intercropping	Rotary tillage	3000	2017.03.10	2017.07.20	24.65	9.55	2.6	0	Clay soil
3	乐至县东山镇义学村	舒守光	63	4	2	Elementary school	4.5	340	Intercropping	Rotary tillage	2722	2017.05.05	2017.08.30	11.05	3.05	5.8	0	Clay soil
4	乐至县东山镇义学村	江龙高	74	3	1	Elementary school	2.5	200	Intercropping	Rotary tillage	2207	2017.03.15	2017.07.30	17.95	4.85	7.4	25	Clay soil
5	乐至县东山镇义学村	文龙素	61	4	2	Junior high school	0.8	350	Intercropping	Rotary tillage	3100	2017.03.05	2017.07.25	12.6	2.4	6	20	Clay soil
6	乐至县东山镇义学村	江永发	59	5	2	Elementary school	3.5	300	Intercropping	Rotary tillage	2600	2017.04.05	2017.08.01	17.7	8.4	6	25	Clay soil
7	乐至县东山镇义学村	刘廷来	73	6	2	Elementary school	2.5	380	Intercropping	Rotary tillage	2722	2017.04.02	2017.08.15	21.25	6	0	0	Clay soil
8	乐至县东山镇义学村	饶红梅	43	3	2	Junior high school	1	300	Intercropping	Rotary tillage	3100	2017.03.20	2017.07.20	12.5	3.5	4	0	Clay soil
9	乐至县东山镇义学村	陆大钱	62	3	2	Elementary school	7	350	Intercropping	Rotary tillage	3000	2017.03.03	2017.08.03	26.9	10.8	6	0	Clay soil
10	乐至县东山镇义学村	唐为秀	61	5	2	Junior high school	4.6	350	Intercropping	Plough tillage	3000	2017.03.24	2017.07.28	22.31	3.48	0	0	Clay soil
1	乐至县东山镇东乐村	苏仕有	67	5	2	Elementary school	1.5	700	Intercropping	Rotary tillage	2882	2017.02.27	2017.07.10	18.75	5.25	6	0	Clay soil
2	乐至县东山镇东乐村	曾明全	62	6	1	Junior high school	4	320	Intercropping	Rotary tillage	3140	2017.03.10	2017.07.20	20	5.6	6.4	0	Clay soil
3	乐至县东山镇东乐村	曾明玉	57	8	2	Elementary school	3.8	260	Intercropping	Rotary tillage	2916	2017.04.03	2017.07.30	17.7	6	12	0	Clay soil
4	乐至县东山镇东乐村	曾文君	61	6	2	Elementary school	3.6	333	Intercropping	Rotary tillage	3062	2017.02.18	2017.07.15	10	2.8	3.2	0	Clay soil
5	乐至县东山镇东乐村	曾明辉	53	4	1	Junior high school	4	260	Intercropping	Rotary tillage	3100	2017.03.20	2017.07.31	18.75	5.15	7	0	Clay soil
6	乐至县东山镇东乐村	曾明光	70	3	2	Junior high school	5	400	Intercropping	Rotary tillage	3200	2017.03.01	2017.07.10	12.5	3.5	4	0	Clay soil
7	乐至县东山镇东乐村	寥高军	74	2	2	Junior high school	4	130	Intercropping	Rotary tillage	3200	2017.3.20	2017.08.03	15.25	9.7	0.8	0	Clay soil
8	乐至县东山镇东乐村	程世庚	53	2	1	High school	1.5	200	Intercropping	Rotary tillage	2500	2017.05.10	2017.08.25	26.1	7	8.4	0	Clay soil
9	乐至县东山镇东乐村	冯大全	54	7	4	Elementary school	6	270	Intercropping	Rotary tillage	3100	2017.03.01	2017.07.10	9.38	2.63	3	0	Clay soil
10	乐至县东山镇东乐村	龙再全	58	3	2	Junior high school	10	300	Intercropping	Rotary tillage	2041	2017.04	2017.07.30	18.4	4.8	6	0	Clay soil
1	乐至县东山镇三元庙村	都安有	46	5	2	Junior high school	3	200	Intercropping	Rotary tillage	2916	2017.04.02	2017.08.10	22.5	6.3	7.2	0	Clay soil
2	乐至县东山镇三元庙村	周洪贵	67	4	1	Elementary school	2.5	300	Intercropping	Rotary tillage	2900	20147.04.02	2017.07.28	15.04	5.4	3.6	0	Clay soil
3	乐至县东山镇三元庙村	张甫在	63	6	2	Elementary school	2.5	280	连作	Rotary tillage	2500	2017.03.25	2017.07.24	19.4	6	6	0	Clay soil
4	乐至县东山镇三元庙村	邓祖明	54	1	1	Junior high school	2.5	350	Intercropping	Rotary tillage	3100	2017.03.27	2017.08.10	15.65	4.25	5.9	0	Clay soil
5	乐至县东山镇三元庙村	唐明超	58	5	2	Elementary school	4	270	Intercropping	Rotary tillage	3100	2017.3.20	2017.07.15	8.75	2.45	2.8	0	Clay soil
6	乐至县东山镇三元庙村	舒世胜	78	2	2	Elementary school	0.8	325	Intercropping	Rotary tillage	4083	2017.05.10	2017.09.10	0	0	0	0	Clay soil
7	乐至县东山镇三元庙村	唐义本	63	2	2	High school	3.2	500	Intercropping	Rotary tillage	2916	2017.03.21	2017.07.31	6.25	4.75	2	0	Clay soil
8	乐至县东山镇三元庙村	张思益	63	5	2	Junior high school	1.2	300	Intercropping	Rotary tillage	4000	2017.03.28	2017.08.05	8.75	2.45	2.8	0	Clay soil
9	乐至县东山镇三元庙村	邓祖云	72	4	1	Elementary school	1	350	Intercropping	Rotary tillage	3000	2017.03.30	2017.07.28	10.5	4.8	0	0	Clay soil
10	乐至县东山镇三元庙村	彭茏永	66	3	1	Elementary school	2	375	Intercropping	Rotary tillage	2500	2017.04.02	2017.08.07	21.21	8	3.92	0	Clay soil
1	乐至县中和镇魏家坝村	余武德	54	1	1	Junior high school	4	400	Intercropping	Rotary tillage	3000	2017.04.01	2017.08.15	16.9	4.6	6.1	0	Clay soil
2	乐至县中和镇魏家坝村	王秀琼	59	2	1	High school	2	300	Intercropping	Plough tillage	2700	2017.04.20	2017.08.10	12.5	3.5	4	0	Clay soil
3	乐至县中和镇魏家坝村	魏德龙	61	5	2	Elementary school	10	280	Intercropping	Rotary tillage	1603	2017.05.04	2017.08.24	25	7	8	0	Clay soil
4	乐至县中和镇魏家坝村	许继元	62	2	1	Elementary school	2	200	Intercropping	Rotary tillage	2500	2017.04.20	2017.08.23	11.25	3.15	3.6	0	Clay soil
5	乐至县中和镇魏家坝村	王光辉	57	6	3	High school	26	500	Intercropping	Plough tillage	3000	2017.04.05	2017.08.04	8.75	2.45	2.8	0	Clay soil
6	乐至县中和镇魏家坝村	徐帮为	59	6	2	Elementary school	3	300	Intercropping	Rotary tillage	2500	2017.04.25	2017.08.27	17.95	2.4	7.4	0	Clay soil
7	乐至县中和镇魏家坝村	熊兆成	80	6	3	Elementary school	5	500	Intercropping	Plough tillage	2800	2017.04.10	2017.08.15	28.75	8.11	2.8	0	Clay soil
8	乐至县中和镇魏家坝村	王秀芳	63	2	2	Elementary school	6	300	Intercropping	深松	1603	2017.04.25	2017.08.16	17.95	2.4	7.4	0	Clay soil
9	乐至县中和镇魏家坝村	王军	50	4	2	Junior high school	10	250	Intercropping	Rotary tillage	2650	2017.04.20	2017.08.20	10	2.8	3.2	0	Clay soil
10	乐至县中和镇魏家坝村	陈昌礼	53	6	2	Junior high school	4	200	Intercropping	Rotary tillage	1334	2017.04.15	2017.08.15	19.4	1.8	6.5	0	Clay soil
1	乐至县中和镇卖柴垭村	倪冬兰	49	5	2	Junior high school	3	250	Intercropping	Rotary tillage	2220	2017.05.12	2017.08.16	18.52	5.53	6.05	0	Clay soil
2	乐至县中和镇卖柴垭村	彭学跃	73	2	2	Elementary school	2.58	150	Intercropping	Rotary tillage	2474	2017.05.15	2017.09.15	17.85	6.2	6.5	0	Clay soil
3	乐至县中和镇卖柴垭村	李晓华	47	3	2	Elementary school	1.6	280	Intercropping	Rotary tillage	2700	2017.04.19	2017.08.21	11	3.08	3.52	0	Clay soil
4	乐至县中和镇卖柴垭村	邓秀全	57	3	1	Elementary school	2	300	Intercropping	Rotary tillage	2200	2017.05.16	2017.08.20	8.85	1.2	6	0	Clay soil
5	乐至县中和镇卖柴垭村	邓慧容	47	4	1	Elementary school	2.5	300	Intercropping	Rotary tillage	2200	2017.05.02	2017.08.20	5	1.4	1.6	0	Clay soil
6	乐至县中和镇卖柴垭村	龙德云	77	2	2	Elementary school	3	150	Intercropping	Rotary tillage	1531	2017.03.20	2017.08.20	10	2.8	3.2	0	Clay soil
7	乐至县中和镇卖柴垭村	谭玉芳	71	3	2	Elementary school	1.2	458	Intercropping	Rotary tillage	2916	2017.04.29	2017.09.10	16.57	4.49	13	0	Clay soil
8	乐至县中和镇卖柴垭村	彭大圆	70	3	2	Elementary school	3.8	263	Intercropping	Rotary tillage	3400	2017.05.08	2017.08.30	8	2.24	2.56	0	Clay soil
9	乐至县中和镇卖柴垭村	彭大品	57	4	1	Junior high school	1.2	333	Intercropping	Rotary tillage	2000	2017.05.04	2017.08.25	15.85	4.35	9.6	0	Clay soil
10	乐至县中和镇卖柴垭村	陈明玲	52	4	1	Junior high school	2.8	357	Intercropping	Rotary tillage	2041	2017.04.05	2017.07.25	13	5.45	2.8	0	Clay soil
1	乐至县中和镇老河村	伍艳珺	44	4	2	Junior high school	1.5	330	Intercropping	No-tillage	3000	2017.05.10	2017.09.06	27.15	4.8	6.5	0	Clay soil
2	乐至县中和镇老河村	毛香英	54	5	2	Junior high school	3	180	Intercropping	Plough tillage	4018	2017.05.06	2017.08.28	24.65	4.8	6.5	0	Clay soil
3	乐至县中和镇老河村	伍开菊	46	3	2	Junior high school	3	200	Intercropping	Plough tillage	2300	2017.05.07	2017.08.27	25.3	6.6	3.3	0	Clay soil
4	乐至县中和镇老河村	田永科	56	2	1	High school	1.5	400	Intercropping	No-tillage	2862	2017.05.06	2017.08.27	15.65	4.25	5.9	0	Clay soil
5	乐至县中和镇老河村	田建英	38	4	1	Junior high school	2.4	160	Intercropping	Rotary tillage	2862	2017.05.06	2017.08.30	29.25	6	8	25	Clay soil
6	乐至县中和镇老河村	文永光	71	5	2	Elementary school	1.5	330	Intercropping	Rotary tillage	2600	2017.05.10	2017.09.06	0	0	0	0	Clay soil
7	乐至县中和镇老河村	徐其顺	73	5	1	Elementary school	3	250	Intercropping	Rotary tillage	2500	2017.05.10	2017.09.05	0	0	0	0	Clay soil
8	乐至县中和镇老河村	徐已勇	66	9	2	Elementary school	1.2	290	Intercropping	Plough tillage	2862	2017.05.02	2017.09.05	10.85	1.2	8	0	Clay soil
9	乐至县中和镇老河村	蔡昌秀	44	4	1	Elementary school	5.8	260	Intercropping	Plough tillage	3000	2017.04.04	2017.07.30	15.45	2.4	7	10	Clay soil
10	乐至县中和镇老河村	徐其中	64	5	2	Elementary school	2.5	250	Intercropping	Rotary tillage	4000	2017.05.12	2017.08.26	5.1	3.6	0	0	Clay soil
1	乐至县宝林镇黄家祠	陈世根	78	2	2	Elementary school	3	300	Intercropping	深松	2300	2017.03.25	2017.08.01	1.84	0.48	1.2	0	Clay soil
2	乐至县宝林镇黄家祠	吴绳章	66	1	1	Elementary school	1.1	250	Intercropping	Rotary tillage	2000	2017.04.10	2017.08.04	18.37	9.4	8.19	0	Clay soil
3	乐至县宝林镇黄家祠	吴永富	53	3	2	Elementary school	5	210	Intercropping	Plough tillage	2200	2017.05.02	2017.08.01	20.4	7.8	10.6	0	Clay soil
4	乐至县宝林镇黄家祠	杨汉合	75	4	2	Junior high school	5	300	Intercropping	Plough tillage	2500	2017.05.03	2017.08.28	15.3	10.8	0	70	Clay soil
5	乐至县宝林镇黄家祠	吴永财	75	1	1	Elementary school	1.3	335	Intercropping	Rotary tillage	3000	2017.03.25	2017.07.28	13.6	7.8	0	0	Clay soil
6	乐至县宝林镇黄家祠	吴洪江	65	6	2	Elementary school	6	250	Intercropping	No-tillage	2500	2017.04.28	2017.09.10	6.9	1.8	9	0	Clay soil
7	乐至县宝林镇黄家祠	杨汉清	52	5	2	Junior high school	1	500	Intercropping	Rotary tillage	3400	2017.02.03	2017.07.16	16.93	9.6	6	0	Clay soil
8	乐至县宝林镇黄家祠	杨华禄	63	6	2	Elementary school	4	340	Intercropping	No-tillage	2220	2017.04.05	2017.07.28	28.2	5.4	7.35	0	Clay soil
9	乐至县宝林镇黄家祠	吴纯辉	66	6	2	Elementary school	5	120	Intercropping	Rotary tillage	2000	2017.05.01	2017.08.25	19.2	2.4	7.6	0	Clay soil
10	乐至县宝林镇黄家祠	吴纯光	71	5	1	Elementary school	2.5	350	Intercropping	Rotary tillage	3000	2017.03.25	2017.08.01	24.2	6.6	8.4	0	Clay soil
1	乐至县宝林镇双碑村	吕锡战	48	4	1	Elementary school	2.6	950	Intercropping	Plough tillage	3100	2017.03.20	2017.07.25	12.5	3.5	4	0	Clay soil
2	乐至县宝林镇双碑村	蒋艳玲	47	4	1	Junior high school	1.5	400	Intercropping	Rotary tillage	3200	2017.03.20	2017.07.30	14.47	10.85	8.2	0	Clay soil
3	乐至县宝林镇双碑村	吕锡敏	67	6	2	Elementary school	1	300	Intercropping	Plough tillage	3000	2017.05.01	2017.08.28	11.5	3	7.5	0	Clay soil
4	乐至县宝林镇双碑村	吕显熊	65	6	2	Elementary school	4	550	Intercropping	Rotary tillage	2800	2017.03.20	2017.07.28	16.93	9.6	6	0	Clay soil
5	乐至县宝林镇双碑村	吕建	49	5	2	Elementary school	2.5	400	Intercropping	Rotary tillage	3420	2017.03.27	2017.07.20	8.75	2.45	2.8	0	Clay soil
6	乐至县宝林镇双碑村	防永成	71	10	2	Junior high school	2	400	Intercropping	Plough tillage	3000	2017.03.20	2017.06.20	12.5	3.5	4	0	Clay soil
7	乐至县宝林镇双碑村	蒋世民	47	5	3	Junior high school	2	750	Intercropping	Rotary tillage	3400	2017.03.20	2017.07.26	18.22	6.1	8.6	0	Clay soil
8	乐至县宝林镇双碑村	蒋世伦	68	3	3	Elementary school	1.5	400	Intercropping	Rotary tillage	2800	2017.05.08	2017.08.15	6.9	1.8	9	0	Clay soil
9	乐至县宝林镇双碑村	蒋周劲	69	2	2	Elementary school	5	250	Intercropping	Plough tillage	3000	2017.04.25	2017.08.20	16.7	2.4	7.2	30	Clay soil
10	乐至县宝林镇双碑村	蒋光志	74	3	2	High school	3.5	380	Intercropping	Plough tillage	3000	2017.04.26	2017.09.05	18.4	4.8	6	0	Clay soil
1	乐至县宝林镇牛王庙	罗秀梅	45	4	3	Junior high school	3.5	130	Intercropping	Plough tillage	3200	2017.03.20	2017.07.24	17.95	4.85	7.4	0	Clay soil
2	乐至县宝林镇牛王庙	杨艳琼	48			Elementary school	2	340	Intercropping	Plough tillage	4000	2017.03.25	2017.07.28	18.5	5.28	3.2	0	Clay soil
3	乐至县宝林镇牛王庙	罗正胜	50			Junior high school	12	200	Intercropping	Plough tillage	2800	2017.04.25	2017.09.15	14.57	4.38	9.78	0	Clay soil
4	乐至县宝林镇牛王庙	张世平	52			Elementary school	5	300	Intercropping	Rotary tillage	3330	2017.05.08	2017.09.06	5.1	3.6	0	0	Clay soil
5	乐至县宝林镇牛王庙	吴世奎	58			Junior high school	1	300	Intercropping	Rotary tillage	3500	2017.05.15	2017.09.08	13.1	10	6	0	Clay soil
6	乐至县宝林镇牛王庙	吴永荣	66	5	2	Junior high school	5	200	Intercropping	Plough tillage	4000	2017.05.01	2017.08.28	16.9	8.6	3.76	50	Clay soil
7	乐至县宝林镇牛王庙	唐光辉	65	5	2	Junior high school	7	330	Intercropping	Plough tillage	3200	2017.03.20	2017.07.24	25.12	5.12	6	0	Clay soil
8	乐至县宝林镇牛王庙	唐顺华	57	4	2	Junior high school	4.5	350	Intercropping	Rotary tillage	4000	2017.03.25	2017.08.20	13.39	7.33	5.19	0	Clay soil
9	乐至县宝林镇牛王庙	曾乐荣	51	4	2	Junior high school	10	400	Intercropping	Rotary tillage	2800	2017.03.25	2017.07.30	14.9	3	7.5	0	Clay soil
10	乐至县宝林镇牛王庙	姚世文	52	7	3	Junior high school	2	325	Intercropping	深松	2666	2017.03.20	2017.07.26	16.9	9.5	7.7	0	Clay soil
1	乐至县劳动镇朝门村	杨文吉	72			Elementary school	1	620	Intercropping	Plough tillage	3600	2017.04.17	2017.08.16	31	5.52	3.31	525	Clay soil
2	乐至县劳动镇朝门村	杨再太	65			Elementary school	1.5	500	Intercropping	Plough tillage	3200	2017.04.05	2017.08.04	29	10	6	40	Clay soil
3	乐至县劳动镇朝门村	蒋兴春	57			Junior high school	1	517	Intercropping	Rotary tillage	3500	2017.04.26	2017.08.24	29	10	6	50	Clay soil
4	乐至县劳动镇朝门村	周秀容	64			Elementary school	1	556	Intercropping	Plough tillage	3500	2017.04.16	2017.08.09	26.5	9	5	50	Clay soil
5	乐至县劳动镇朝门村	雷显珍	66			Elementary school	1	500	Intercropping	Plough tillage	3500	2017.04.25	2017.08.23	27	9	5	50	Clay soil
6	乐至县劳动镇朝门村	杨光太	65			Elementary school	1	500	Intercropping	Plough tillage	3000	2017.04.16	2017.08.16	29	10	6	25	Clay soil
7	乐至县劳动镇朝门村	杨光营	84			Elementary school	1	590	Intercropping	Plough tillage	3000	2017.04.20	2017.08.22	24.5	5	3	50	Clay soil
8	乐至县劳动镇朝门村	杨建秀	58			Elementary school	1	570	Intercropping	Plough tillage	3200	2017.04.27	2017.08.30	22	7.5	4.25	50	Clay soil
9	乐至县劳动镇朝门村	杨再亮	57			Elementary school	6	645	Intercropping	Rotary tillage	3200	2017.04.28	2017.09.05	20	12	8	0	Clay soil
10	乐至县劳动镇朝门村	杨全金	53			Junior high school	1	525	Intercropping	Rotary tillage	3200	2017.04.19	2017.08.25	26	6.5	7.5	0	Clay soil
1	平昌县得胜镇红途村	刘云	39	6	2	High school	260	350	Intercropping	Rotary tillage	2800	2017.04.15	2017.08.09	13.68	3.76	8	640	Clay soil
2	平昌县得胜镇红途村	李秀兰	49	5	2	Junior high school	0.3	500	Intercropping	Rotary tillage	3000	2017.04.12	2017.08.18	17.1	4.7	10	20	Clay soil
3	平昌县得胜镇红途村	毛群英	49	4	3	Junior high school	3	400	Intercropping	Rotary tillage	3800	2017.04.08	2017.08.16	27.15	7.25	6.7	0	Clay soil
4	平昌县得胜镇红途村	李忠琼	56	5	3	Elementary school	3.5	410	Intercropping	Rotary tillage	3000	2017.03.26	2017.08.02	9.43	2.45	2.8	600	Clay soil
5	平昌县得胜镇红途村	吴斌	52	4	1	Junior high school	0.3	500	Intercropping	Rotary tillage	3600	2017.04.12	2017.08.15	16.9	4.6	6.1	0	Clay soil
6	平昌县得胜镇红途村	向荣国	51	4	4	Junior high school	3	420	Intercropping	Rotary tillage	3500	2017.03.25	2017.07.25	22.55	6.05	10.4	0	Clay soil
7	平昌县得胜镇红途村	刘会兰	69	4	2	Elementary school	3.2	400	Intercropping	Rotary tillage	2900	2017.03.28	2017.07.27	11.36	2.8	3.2	550	Clay soil
8	平昌县得胜镇红途村	何兴财	69	5	3	Elementary school	5	380	Intercropping	Rotary tillage	3000	2017.04.08	2017.08.10	10.11	2.45	2.8	500	Clay soil
9	平昌县得胜镇红途村	刘照森	59	8	3	Elementary school	4.5	430	Intercropping	Rotary tillage	3000	2017.03.20	2017.07.29	13.68	3.76	8	550	Clay soil
10	平昌县得胜镇红途村	苟定利	49	4	2	Elementary school	0.2	400	Intercropping	Rotary tillage	4000	2017.03.25	2017.08.05	14.6	4	9.2	80	Clay soil
1	平昌县得胜镇丰收村	苟定元	66	6	2	Elementary school	2.5	460	Intercropping	Plough tillage	3000	2017.03.25	2017.07.30	14.34	3.98	6.4	0	Clay soil
2	平昌县得胜镇丰收村	苟国军	69	2	2	Junior high school	2	480	Intercropping	Plough tillage	3200	2017.03.27	2017.07.20	15.04	3.76	8	0	Clay soil
3	平昌县得胜镇丰收村	胡先金	52	7	5	Elementary school	5	450	Intercropping	深松	3000	2017.03.27	2017.07.25	17.1	4.7	10	0	Clay soil
4	平昌县得胜镇丰收村	陈东	49	4	1	High school	2	420	Intercropping	Plough tillage	2500	2017.03.20	2017.07.30	13.68	3.76	8	0	Clay soil
5	平昌县得胜镇丰收村	苟升德	71	7	1	Elementary school	5	450	Intercropping	Plough tillage	2500	2017.03.27	2017.07.20	9.2	2.4	6	50	Clay soil
6	平昌县得胜镇丰收村	张齐财	45	7	2	Elementary school	3	500	Intercropping	Plough tillage	3000	2017.03.25	2017.07.30	15.52	4.24	5.2	0	Clay soil
7	平昌县得胜镇丰收村	李华顺	41	7	3	Elementary school	1.5	450	Intercropping	深松	3000	2017.03.22	2017.07.25	8.18	2.1	2.4	0	Clay soil
8	平昌县得胜镇丰收村	苟国兵	59	5	2	Junior high school	1.5	500	Intercropping	深松	3200	2017.03.27	2017.07.20	18.4	4.8	24	0	Clay soil
9	平昌县得胜镇丰收村	苟安州	42	5	2	Junior high school	2	520	Intercropping	深松	3100	2017.03.26	2017.07.25	12.69	3.64	5.6	0	Clay soil
10	平昌县得胜镇丰收村	陈江南	55	7	5	High school	2	500	Intercropping	Rotary tillage	3000	2017.03.25	2017.07.30	16.44	4.48	5.8	0	Clay soil
1	平昌县得胜镇五星村	吴兴华	56	6	3	Junior high school	2	480	Intercropping	Rotary tillage	3000	2017.03.16	2017.07.20	16.04	3.98	6.4	50	Clay soil
2	平昌县得胜镇五星村	吴函丰	62	5	1	Elementary school	4	470	Intercropping	Rotary tillage	3200	2017.03.12	2017.07.20	12.1	3.15	3.6	40	Clay soil
3	平昌县得胜镇五星村	蒲义平	51	7	1	Elementary school	1	450	Intercropping	Rotary tillage	2800	2017.03.18	2017.07.26	12.21	2.8	3.2	0	Clay soil
4	平昌县得胜镇五星村	吴壮志	44	4	2	Junior high school	3	420	Intercropping	Rotary tillage	3000	2017.03.15	2017.07.22	13.86	3.5	4	0	Clay soil
5	平昌县得胜镇五星村	吴斌	46	4	2	Junior high school	1.5	470	Intercropping	Rotary tillage	3000	2017.03.15	2017.07.20	16.04	3.98	6.4	0	Clay soil
6	平昌县得胜镇五星村	何得义	61	6	2	High school	2	500	Intercropping	Rotary tillage	3100	2017.03.14	2017.07.18	14.08	2.8	3.2	50	Clay soil
7	平昌县得胜镇五星村	周继承	61	6	2	Elementary school	2	500	Intercropping	Rotary tillage	3300	2017.03.16	2017.07.25	12.41	3.05	5.8	0	Clay soil
8	平昌县得胜镇五星村	吴礼仁	65	6	2	Elementary school	1.5	450	Intercropping	Rotary tillage	3000	2017.03.16	2017.07.25	14.2	3.5	4	45	Clay soil
9	平昌县得胜镇五星村	吴立仁	70	6	2	Elementary school	1.5	450	Intercropping	Rotary tillage	3500	2017.03.15	2017.07.20	15.65	4.25	5.9	0	Clay soil
10	平昌县得胜镇五星村	吴先河	54	7	2	Elementary school	2	430	Intercropping	Rotary tillage	2700	2017.03.16	2017.07.25	5.7	1.18	3.2	0	Clay soil
1	平昌县元山镇长岗村	李朝乾	53	5	4	Junior high school	2	480	Intercropping	Rotary tillage	2700	2017.03.01	2017.07.14	16.27	9.66	6	0	Clay soil
2	平昌县元山镇长岗村	夏其户	73	2	2	Junior high school	1.2	500	Intercropping	Rotary tillage	3600	2017.02.22	2017.07.28	20.95	4.2	9	550	Clay soil
3	平昌县元山镇长岗村	秦国仁	51	6	2	Junior high school	2.2	570	Intercropping	Rotary tillage	3900	2017.02.21	2017.07.27	29.06	7.82	6.4	0	Clay soil
4	平昌县元山镇长岗村	杨继双	61	6	2	Junior high school	3	480	Intercropping	Rotary tillage	3200	2017.02.28	2017.07.12	17.84	9.1	10.4	0	Clay soil
5	平昌县元山镇长岗村	崔定双	64	4	2	High school	2.6	440	Intercropping	Rotary tillage	3000	2017.02.28	2017.07.12	17.14	8.05	9.2	0	Clay soil
6	平昌县元山镇长岗村	陈德元	54	3	3	Junior high school	1.3	460	Intercropping	Rotary tillage	3000	2017.02.28	2017.07.13	15.22	3.5	4	0	Clay soil
7	平昌县元山镇长岗村	秦金仁	56	4	2	Junior high school	1.1	610	Intercropping	Rotary tillage	3600	2017.02.21	2017.07.28	15.03	8.86	6.35	500	Clay soil
8	平昌县元山镇长岗村	肖新荣	55	2	2	High school	1	500	Intercropping	Rotary tillage	3000	2017.02.28	2017.07.16	15.98	4.36	11	0	Clay soil
9	平昌县元山镇长岗村	崔定文	72	5	2	Elementary school	1.4	540	Intercropping	Rotary tillage	3000	2017.02.27	2017.07.11	24.66	6.72	8.7	0	Clay soil
10	平昌县元山镇长岗村	葛述太	55	6	2	High school	1	500	Intercropping	Rotary tillage	3200	2017.03.16	2017.07.30	15.46	9.1	6.65	500	Clay soil
1	平昌县元山镇龙泉村	杜桂秀	58	8	1	Elementary school	1.4	520	Intercropping	Rotary tillage	3600	2017.02.21	2017.07.27	21.57	3.6	9	0	Clay soil
2	平昌县元山镇龙泉村	李曲云	72	10	2	Elementary school	2	500	Intercropping	Rotary tillage	3800	2017.03.20	2017.08.10	15.55	9.2	6.1	450	Clay soil
3	平昌县元山镇龙泉村	邓国林	61	7	2	Elementary school	2.8	500	Intercropping	Rotary tillage	3200	2017.03.01	2017.07.13	16.62	8.4	9.6	50	Clay soil
4	平昌县元山镇龙泉村	邓新林	69	6	2	Elementary school	4	510	Intercropping	Rotary tillage	2800	2017.03.01	2017.07.12	15.73	6.3	7.2	0	Clay soil
5	平昌县元山镇龙泉村	王来松	66	10	2	Elementary school	2	500	Intercropping	Rotary tillage	3800	2017.02.25	2017.07.27	14.97	8.85	6	400	Clay soil
6	平昌县元山镇龙泉村	邓全林	77	7	2	Elementary school	1	500	Intercropping	Plough tillage	4000	2017.02.28	2017.07.25	24.85	9.45	6.75	500	Clay soil
7	平昌县元山镇龙泉村	肖景龙	72	4	2	Junior high school	2	500	Intercropping	Plough tillage	3600	2017.02.20	2017.07.26	22.1	4.2	7	600	Clay soil
8	平昌县元山镇龙泉村	孙芬儒	48	4	2	Junior high school	2.2	520	Intercropping	Rotary tillage	3000	2017.03.11	2017.07.14	30.95	7	8	0	Clay soil
9	平昌县元山镇龙泉村	李河云	68	6	2	Elementary school	2	510	Intercropping	Rotary tillage	3800	2017.03.21	2017.07.28	32.55	8.85	6	500	Clay soil
10	平昌县元山镇龙泉村	何淑英	40	4	2	Elementary school	2	500	Intercropping	Rotary tillage	3600	2017.02.20	2017.07.26	24.33	0	0	600	Clay soil
1	平昌县元山镇张公村	马均成	71	2	2	Junior high school	1.2	450	Intercropping	Rotary tillage	3000	2017.03.28	2017.07.14	16.04	3.98	6.4	0	Clay soil
2	平昌县元山镇张公村	杜兴琼	52	8	2	Elementary school	1.8	500	Intercropping	Rotary tillage	4000	2017.03.18	2017.07.30	24.85	9.45	6.75	50	Clay soil
3	平昌县元山镇张公村	谢云堂	65	6	2	Elementary school	1.2	530	Intercropping	Rotary tillage	3800	2017.03.18	2017.08.01	23.6	9.1	6.65	550	Clay soil
4	平昌县元山镇张公村	王文玉	52	4	2	Elementary school	1	500	Intercropping	Rotary tillage	3800	2017.03.14	2017.07.28	24.85	9.45	6.75	700	Clay soil
5	平昌县元山镇张公村	马鹏程	48	4	2	Junior high school	0.9	520	Intercropping	Plough tillage	3800	2017.03.27	2017.07.30	20.05	8.15	5.8	800	Clay soil
6	平昌县元山镇张公村	马克强	56	6	2	Elementary school	2.9	510	Intercropping	Rotary tillage	3800	2017.03.20	2017.08.04	18.05	9.8	6.85	100	Clay soil
7	平昌县元山镇张公村	马俊	48	3	2	Elementary school	1.1	510	Intercropping	Plough tillage	3500	2017.03.17	2017.08.10	24.85	9.45	6.75	600	Clay soil
8	平昌县元山镇张公村	巨能秀	66	2	2	Elementary school	1	650	Intercropping	Plough tillage	3600	2017.03.13	2017.07.28	22.55	8.85	6	500	Clay soil
9	平昌县元山镇张公村	马自成	75	7	2	Elementary school	0.2	750	Intercropping	Plough tillage	3500	2017.03.20	2017.07.30	25.65	11.85	7.5	500	Clay soil
10	平昌县元山镇张公村	马士成	66	7	2	Junior high school	1.1	550	Intercropping	Rotary tillage	3500	2017.02.16	2017.08.03	24.85	9.45	6.75	850	Clay soil
1	平昌县驷马镇火星村	王自忠	52	4	2	Elementary school	1	560	Intercropping	Rotary tillage	3600	2017.03.18	2017.08.12	19.4	5.3	13	30	Clay soil
2	平昌县驷马镇火星村	陈禄	38	4	2	High school	2.2	610	Intercropping	Rotary tillage	3100	2017.03.20	2017.08.15	17.1	4.7	10	50	Clay soil
3	平昌县驷马镇火星村	王文玉	55	6	2	Elementary school	3	600	Intercropping	Rotary tillage	3000	2017.03.20	2017.08.20	18.65	4.35	9.6	75	Clay soil
4	平昌县驷马镇火星村	王天清	77	2	2	Elementary school	1.8	560	Intercropping	Rotary tillage	3500	2017.03.18	2017.08.18	15.05	3.5	4	50	Clay soil
5	平昌县驷马镇火星村	王刚	44	4	2	Elementary school	1	590	Intercropping	Rotary tillage	3500	2017.03.18	2017.08.05	17.1	4.7	10	55	Clay soil
6	平昌县驷马镇火星村	王宗平	44	4	2	Elementary school	2	510	Intercropping	Rotary tillage	3200	2017.03.18	2017.08.15	18.4	4.35	9.6	100	Clay soil
7	平昌县驷马镇火星村	王军平	31	5	1	High school	3	750	Intercropping	Rotary tillage	3600	2017.03.02	2017.07.20	20.25	8.25	11	0	Clay soil
8	平昌县驷马镇火星村	王自然	73	5	2	High school	1	510	Intercropping	深松	2900	2017.03.18	2017.08.12	18.15	4.95	12.6	60	Clay soil
9	平昌县驷马镇火星村	陈继朝	57	3	2	Junior high school	1.5	580	Intercropping	Plough tillage	3000	2017.03.15	2017.08.15	13.8	3.15	3.6	30	Clay soil
10	平昌县驷马镇火星村	王宗纪	71	5	2	Elementary school	2.5	500	Intercropping	Rotary tillage	3800	2017.03.30	2017.08.15	19.4	5.3	13	50	Clay soil
1	平昌县驷马镇辉煌村	周尚回	71	7	2	Junior high school	4	810	Intercropping	Rotary tillage	4000	2017.03.01	2017.07.15	27.95	7.65	9	60	Clay soil
2	平昌县驷马镇辉煌村	周大贤	71	4	2	Junior high school	2.3	680	Intercropping	Rotary tillage	4000	2017.03.01	2017.07.15	25.65	7.05	7.5	0	Clay soil
3	平昌县驷马镇辉煌村	周鹏	50	4	2	Junior high school	2	790	Intercropping	Rotary tillage	3900	2017.03.01	2017.07.15	22.1	6.1	11.6	0	Clay soil
4	平昌县驷马镇辉煌村	吴平仁	45	4	2	Elementary school	5	720	Intercropping	Rotary tillage	3600	2017.03.02	2017.07.20	27.95	7.65	9	50	Clay soil
5	平昌县驷马镇辉煌村	周尚品	76	10	2	Junior high school	2.5	840	Intercropping	Rotary tillage	4000	2017.03.01	2017.07.15	22.55	8.85	12	50	Clay soil
6	平昌县驷马镇辉煌村	周毅儒	55	2	2	High school	4	825	Intercropping	Rotary tillage	3900	2017.03.01	2017.07.15	30.25	8.25	10.5	50	Clay soil
7	平昌县驷马镇辉煌村	周尚书	66	8	2	Elementary school	1.2	670	Intercropping	Rotary tillage	4000	2017.03.01	2017.07.15	29.05	7.05	7.5	50	Clay soil
8	平昌县驷马镇辉煌村	周伟	44	4	2	Elementary school	1.8	760	Intercropping	Rotary tillage	3900	2017.03.02	2017.07.15	27.95	7.65	9	40	Clay soil
9	平昌县驷马镇辉煌村	周尚锐	78	7	3	Junior high school	1.8	760	Intercropping	Rotary tillage	4000	2017.03.023	2017.07.15	21.85	0	0	40	Clay soil
10	平昌县驷马镇辉煌村	周尚德	71	4	2	Junior high school	2.3	680	Intercropping	Rotary tillage	4000	2017.03.10	2017.07.15	20.7	0	0	1250	Clay soil
1	平昌县驷马镇高升村	陈平	64	5	1	Junior high school	2.5	420	Intercropping	Rotary tillage	3600	2017.04.02	2017.07.25	16.97	10.2	9.3	50	Clay soil
2	平昌县驷马镇高升村	陈永明	50	4	2	High school	4	650	Intercropping	Rotary tillage	3500	2017.04.08	2017.07.20	23.48	9.18	10.45	50	Clay soil
3	平昌县驷马镇高升村	何必武	54	4	2	High school	4	600	Intercropping	Rotary tillage	3600	2017.04.15	2017.07.20	23.3	8.5	7.75	50	Clay soil
4	平昌县驷马镇高升村	何多良	68	6	3	Junior high school	0.5	480	Intercropping	Rotary tillage	3000	2017.04.05	2017.07.25	14.4	3.9	11.4	0	Clay soil
5	平昌县驷马镇高升村	何学伦	65	5	2	Elementary school	3	500	Intercropping	Rotary tillage	3800	2017.04.15	2017.07.25	18.15	4.95	6.3	0	Clay soil
6	平昌县驷马镇高升村	景世伍	72	2	2	Elementary school	3	500	Intercropping	Rotary tillage	3000	2017.04.09	2017.07.28	20.15	8.2	11.05	50	Clay soil
7	平昌县驷马镇高升村	王言喜	67	6	2	Elementary school	1	460	Intercropping	Rotary tillage	3500	2017.04.05	2017.07.25	16.6	4.56	9.84	40	Clay soil
8	平昌县驷马镇高升村	魏伦佳	60	5	2	Elementary school	2.5	400	Intercropping	Rotary tillage	3800	2017.04.05	2017.07.28	18.9	9.5	8.9	30	Clay soil
9	平昌县驷马镇高升村	杨于银	76	2	1	Junior high school	400	400	Intercropping	Rotary tillage	3500	2017.04.02	2017.07.20	8.8	1.75	2	50	Clay soil
10	平昌县驷马镇高升村	张光强	49	5	3	Junior high school	3	700	Intercropping	Rotary tillage	3500	2017.04.15	2017.07.20	21.2	11.29	10.18	50	Clay soil
1	平昌县驷马镇辉煌村	周肖德	65			Elementary school	6	802	Intercropping	Rotary tillage	3800	2017.03.01	2017.07.24	30.25	8.25	10.5	50	Clay soil
2	平昌县驷马镇辉煌村	周华儒	49			Junior high school	2	750	Intercropping	Rotary tillage	3700	2017.03.02	2017.07.24	30.25	8.25	10.5	0	Clay soil
3	平昌县驷马镇辉煌村	周勇军	49			Elementary school	7.5	750	Intercropping	Rotary tillage	3900	2017.03.10	2017.07.30	30.25	8.25	10.5	50	Clay soil
4	平昌县驷马镇辉煌村	李子香	79			Elementary school	1.5	650	Intercropping	Rotary tillage	3700	2017.03.02	2017.07.15	15.85	4.35	9.6	0	Clay soil
5	平昌县驷马镇辉煌村	邓大学	54			High school	4.2	750	Intercropping	Rotary tillage	3900	2017.03.02	2017.07.28	30.25	8.25	10.5	50	Clay soil
6	平昌县驷马镇辉煌村	邓大军	49			Elementary school	2	700	Intercropping	Rotary tillage	3500	2017.03.02	2017.07.28	22.5	4.9	5.6	50	Clay soil
7	平昌县驷马镇辉煌村	周柏儒	47			Elementary school	4	700	Intercropping	Rotary tillage	3750	2017.03.02	2017.07.18	29	7.9	10.3	20	Clay soil
8	平昌县驷马镇辉煌村	周成儒	61			Junior high school	5	700	Intercropping	Rotary tillage	3800	2017.03.20	2017.07.24	27.95	7.65	9	0	Clay soil
9	平昌县驷马镇辉煌村	周继儒	45			Elementary school	4.5	700	Intercropping	Rotary tillage	4000	2017.03.03	2017.07.16	19.4	5.3	13	50	Clay soil
10	平昌县驷马镇辉煌村	周政儒	51			Elementary school	15	700	Intercropping	Rotary tillage	3800	2017.03.05	2017.07.20	29	7.9	10.3	50	Clay soil
